# Supplementary material for: Meteorological factors and tick density affect the dynamics of SFTS in jiangsu province, China
Source: PLoS Negl Trop Dis. 2022 May 9;16(5):e0010432. doi: 10.1371/journal.pntd.0010432 (PMC9119627; doi:10.1371/journal.pntd.0010432)
Supplement: S1 Table — (XLSX) [file pntd.0010432.s008.xlsx]

## Sheet: Sheet2
year	month	day	FIT	ReportedA	WS	PRCP	AT	AP	SD	RH	TD	city
2017	1	1	0	0	1.32727	0	5.94545	1024.09	6.68182	88.0909	0	jiangsu
2017	1	2	6.29e-12	0	1.16364	0.0909091	8.54545	1023.25	6.51818	84.9091	0	jiangsu
2017	1	3	1.81e-11	0	1.1	0	5.67273	1024.07	5.34545	89.2727	0	jiangsu
2017	1	4	3.58e-11	0	2.01818	0.263636	7.4	1021.66	4.53636	91.3636	0	jiangsu
2017	1	5	5.96e-11	0	3.78182	18.8727	7.93636	1021.57	4.53636	94.8182	0	jiangsu
2017	1	6	8.99e-11	0	2.52727	3.84545	8.08182	1021.99	3.9	91.7273	0	jiangsu
2017	1	7	1.27e-10	0	2.89091	21.9364	9.41818	1015.59	5.26364	98.0909	0	jiangsu
2017	1	8	1.71e-10	0	3.37273	1.73636	5.90909	1018.36	6.63636	92	0	jiangsu
2017	1	9	2.23e-10	0	1.51818	0.0181818	3.86364	1023.5	8.50909	77.4545	0	jiangsu
2017	1	10	2.82e-10	0	1.45455	0	3.9	1026.08	6.09091	75.8182	0	jiangsu
2017	1	11	3.5e-10	0	1.34545	0	4.75455	1026.98	6.09091	68.6364	0	jiangsu
2017	1	12	4.26e-10	0	1.42727	0	5.06364	1021.45	6.43636	76.7273	0	jiangsu
2017	1	13	5.12e-10	0	1.97273	0	4.07273	1021.13	5.04545	73.8182	0	jiangsu
2017	1	14	6.06e-10	0	2.22727	0	2.23636	1028.18	4.25455	57.9091	0	jiangsu
2017	1	15	7.1e-10	0	2.17273	0	1.84545	1030.67	6.98182	64.8182	0	jiangsu
2017	1	16	8.24e-10	0	1.6	0	2.2	1029.11	3.91818	68.6364	0	jiangsu
2017	1	17	9.49e-10	0	1.6	0	3.56364	1028.54	4.82727	76.2727	0.17705	jiangsu
2017	1	18	1.08e-09	0	2.00909	2.06364	4.94545	1028.41	3.77273	86.2727	0.377028	jiangsu
2017	1	19	1.23e-09	0	2.08182	0.0363636	5.24545	1026.42	4.54545	79.4545	0.555761	jiangsu
2017	1	20	1.39e-09	0	2.8	0	-0.345455	1032.57	5.90909	41.0909	0.713992	jiangsu
2017	1	21	1.56e-09	0	1.76364	0	0.309091	1029.58	6.28182	55.7273	0.852464	jiangsu
2017	1	22	1.74e-09	0	1.55455	0	0.463636	1033.09	6.4	50.5455	0.97192	jiangsu
2017	1	23	1.94e-09	0	1.45455	0	0.409091	1034.05	5.35455	58.7273	1.0731	jiangsu
2017	1	24	2.15e-09	0	2.17273	0	2.02727	1034.22	6.4	67.5455	1.15676	jiangsu
2017	1	25	2.37e-09	0	1.59091	0	3.9	1032.4	5.21818	73.8182	1.22363	jiangsu
2017	1	26	2.6e-09	0	2.07273	0	6.38182	1026.01	4.08182	75.2727	1.27445	jiangsu
2017	1	27	2.85e-09	0	3.1	0	5.14545	1028.51	7.13636	64.5455	1.30998	jiangsu
2017	1	28	3.12e-09	0	2.86364	0.2	5.76364	1020.36	7.5	81.1818	1.33095	jiangsu
2017	1	29	3.4e-09	0	2.76364	2.85455	6.44545	1018.33	5.02727	92.0909	1.33811	jiangsu
2017	1	30	3.7e-09	0	3.10909	0.181818	0.436364	1032.61	5.72727	64.9091	1.3322	jiangsu
2017	1	31	4.01e-09	0	1.45455	0.190909	0.818182	1029.39	6.36364	64.6364	1.31396	jiangsu
2017	2	1	4.33e-09	3.8e-08	2.13636	2.72727	1.88182	1032.67	6.25455	76.7273	1.28414	jiangsu
2017	2	2	4.68e-09	3.8e-08	1.53636	0	2.26364	1031.56	6.10909	70.5455	1.24348	jiangsu
2017	2	3	5.04e-09	3.8e-08	1.22727	1.89091	4.59091	1024.3	4.72727	86	1.19273	jiangsu
2017	2	4	5.42e-09	3.8e-08	0.936364	0.581818	5.83636	1018.45	4.28182	90.2727	1.13262	jiangsu
2017	2	5	5.81e-09	3.8e-08	1.42727	0	6.30909	1019.57	5.32727	75.7273	1.0639	jiangsu
2017	2	6	6.23e-09	3.8e-08	2.54545	0	4.44545	1025.85	4.5	68.3636	0.987318	jiangsu
2017	2	7	6.66e-09	3.8e-08	2.43636	0.00909091	3.34545	1026.04	4.83636	70.7273	0.90361	jiangsu
2017	2	8	7.11e-09	3.8e-08	2.60909	3.91818	1.95455	1024.76	6.37273	87.7273	0.813522	jiangsu
2017	2	9	7.58e-09	3.8e-08	3.26364	0.145455	1.34545	1026.09	7.62727	60.5455	0.717798	jiangsu
2017	2	10	8.06e-09	3.8e-08	2.95455	0	1.33636	1027.58	6.18182	40.8182	0.617181	jiangsu
2017	2	11	8.57e-09	3.8e-08	1.52727	0	2.17273	1029.85	7.02727	45.5455	0.512414	jiangsu
2017	2	12	9.1e-09	3.8e-08	1.19091	0	4	1028.85	6.26364	56.4545	0.404239	jiangsu
2017	2	13	9.65e-09	3.8e-08	1.16364	0	6.46364	1029.91	4.65455	55.9091	0.293402	jiangsu
2017	2	14	1.02e-08	3.8e-08	1.70909	0	7.36364	1032.55	6.01818	61.1818	0.180644	jiangsu
2017	2	15	1.08e-08	3.8e-08	2.35455	0	8.95455	1025.67	5.49091	62.9091	0.0667097	jiangsu
2017	2	16	1.14e-08	3.8e-08	2.34545	0.7	11.2636	1015.23	5.44545	74.6364	0	jiangsu
2017	2	17	1.2e-08	3.8e-08	3.65455	0.0636364	6.39091	1025.69	5.13636	63.7273	0	jiangsu
2017	2	18	1.27e-08	3.8e-08	1.89091	0	6.17273	1026.49	2.29091	60.2727	0	jiangsu
2017	2	19	1.34e-08	3.8e-08	3.35455	0	11.4	1011.36	5.20909	70.5455	0	jiangsu
2017	2	20	1.41e-08	3.8e-08	5.15455	0.818182	6.90909	1021.06	6.06364	60.5455	0	jiangsu
2017	2	21	1.48e-08	3.8e-08	3.97273	2.94545	3.9	1025.61	6.48182	69.6364	0	jiangsu
2017	2	22	1.55e-08	3.8e-08	3.04545	13	3.61818	1019.28	5.35455	88.1818	0	jiangsu
2017	2	23	1.63e-08	3.8e-08	2.3	0	3.11818	1026.65	5.92727	71.7273	0	jiangsu
2017	2	24	1.71e-08	3.8e-08	1.16364	0	4.40909	1027.07	7.34545	64.6364	0	jiangsu
2017	2	25	1.79e-08	3.8e-08	1.42727	0	6.56364	1023.72	4.6	63.3636	0	jiangsu
2017	2	26	1.87e-08	3.8e-08	1.58182	0	8.10909	1024.36	4.22727	59.5455	0	jiangsu
2017	2	27	1.96e-08	3.8e-08	1.69091	0	8.29091	1025.84	7.63636	58.9091	0	jiangsu
2017	2	28	2.05e-08	3.8e-08	2.50909	0	10.2364	1021.56	5.73636	49.8182	0	jiangsu
2017	3	1	2.14e-08	3.8e-08	3.73636	1.68182	9.34545	1018.04	3.85455	64.6364	0	jiangsu
2017	3	2	2.23e-08	3.8e-08	2.2	0	5.31818	1024.03	6.43636	53.8182	0	jiangsu
2017	3	3	2.32e-08	3.8e-08	2.26364	0	8.46364	1016.89	6.66364	49.6364	0	jiangsu
2017	3	4	2.42e-08	3.8e-08	1.26364	0	10.1818	1014.63	7.55455	62.3636	0	jiangsu
2017	3	5	2.52e-08	3.8e-08	2.28182	0.518182	10.5	1015.79	5.02727	70.3636	0	jiangsu
2017	3	6	2.62e-08	3.8e-08	2.30909	0	7.03636	1020.67	5.34545	47.8182	0	jiangsu
2017	3	7	2.73e-08	3.8e-08	2.09091	0	6.93636	1020.14	5.11818	54.7273	0	jiangsu
2017	3	8	2.84e-08	3.8e-08	2.17273	0	6.68182	1020.29	5.18182	52.2727	0	jiangsu
2017	3	9	2.94e-08	3.8e-08	1.67273	0	9.45455	1016.79	4.83636	47.5455	0	jiangsu
2017	3	10	3.06e-08	3.8e-08	1.7	0	11.7364	1015.96	3.11818	57.5455	0	jiangsu
2017	3	11	3.17e-08	3.8e-08	2.84545	0	11.9545	1018.33	6.02727	69.7273	0	jiangsu
2017	3	12	3.29e-08	3.8e-08	2.95455	3.24545	11.3909	1017.8	6.95455	74.3636	0	jiangsu
2017	3	13	3.41e-08	3.8e-08	3.56364	2.09091	7.17273	1021.51	7.73636	63.9091	0	jiangsu
2017	3	14	3.53e-08	3.8e-08	2.25455	0	7.6	1025.11	4.70909	47.0909	0	jiangsu
2017	3	15	3.66e-08	3.8e-08	2.11818	0	8.59091	1023.78	4.5	52.1818	0	jiangsu
2017	3	16	3.78e-08	3.8e-08	1.9	0	9.19091	1020.95	5.18182	61.7273	0	jiangsu
2017	3	17	3.91e-08	3.8e-08	2.47273	0	9.23636	1021.43	7.90909	64.0909	0	jiangsu
2017	3	18	4.04e-08	3.8e-08	2.09091	0.518182	10.3091	1022.35	7.43636	71.5455	0.00636436	jiangsu
2017	3	19	4.18e-08	3.8e-08	3.03636	1.08182	10.0182	1022.5	4.9	69	0.246781	jiangsu
2017	3	20	4.31e-08	3.8e-08	2.55455	5.80909	8.85455	1017.51	3.45455	93.6364	0.508034	jiangsu
2017	3	21	4.45e-08	3.8e-08	2.56364	0.181818	9.21818	1022.75	3.92727	73.6364	0.788422	jiangsu
2017	3	22	4.6e-08	3.8e-08	2.95455	3.07273	7.6	1019.25	4.88182	72.9091	1.08624	jiangsu
2017	3	23	4.74e-08	3.8e-08	2.24545	1.9	8.30909	1020.65	6.71818	83.5455	1.39979	jiangsu
2017	3	24	4.89e-08	3.8e-08	1.56364	2.19091	8.34545	1020.81	4.93636	80.3636	1.72736	jiangsu
2017	3	25	5.04e-08	3.8e-08	2.33636	0.154545	10.0909	1020.53	5.6	69	2.06726	jiangsu
2017	3	26	5.19e-08	3.8e-08	2.35455	0	10.9	1021.12	6.4	57.9091	2.41777	jiangsu
2017	3	27	5.34e-08	3.8e-08	1.71818	0	12.6091	1021.8	4.96364	48.9091	2.77721	jiangsu
2017	3	28	5.5e-08	3.8e-08	3.50909	0.2	13.3273	1016.68	5.74545	62.7273	3.14385	jiangsu
2017	3	29	5.66e-08	3.8e-08	2.35455	0	10.8364	1021.11	5.23636	73.0909	3.51601	jiangsu
2017	3	30	5.82e-08	3.8e-08	2.63636	2.76364	9.92727	1020.18	8.67273	81.9091	3.89197	jiangsu
2017	3	31	5.98e-08	3.8e-08	2.2	3.33636	10.5818	1022.18	5.67273	72.0909	4.27004	jiangsu
2017	4	1	6.15e-08	7.6e-08	2.06364	0	11.7182	1020.17	5.56364	53.0909	4.64851	jiangsu
2017	4	2	6.31e-08	7.6e-08	1.97273	0	15.1273	1019.85	6.4	54.3636	5.02568	jiangsu
2017	4	3	6.48e-08	7.6e-08	2.84545	0	17.1636	1019.99	7.18182	45.1818	5.39984	jiangsu
2017	4	4	6.65e-08	7.6e-08	3.14545	0.754545	15.5273	1015.7	6.68182	56.1818	5.7693	jiangsu
2017	4	5	6.83e-08	7.6e-08	1.43636	3.01818	15.9545	1010.8	5.52727	86.4545	6.13235	jiangsu
2017	4	6	7.01e-08	7.6e-08	1.86364	7.2	15.2636	1010.8	5.58182	91.0909	6.48729	jiangsu
2017	4	7	7.18e-08	7.6e-08	2.06364	0.690909	14.0455	1012.18	5.97273	88.7273	6.8324	jiangsu
2017	4	8	7.37e-08	7.6e-08	2.72727	1.13636	14.7545	1011.58	6.33636	87.1818	7.166	jiangsu
2017	4	9	7.55e-08	7.6e-08	4.00909	15.2818	12.3636	1013.58	5.51818	67.6364	7.48638	jiangsu
2017	4	10	7.73e-08	7.6e-08	1.99091	9.86364	10.0636	1010.67	3.30909	80.6364	7.79184	jiangsu
2017	4	11	7.92e-08	7.6e-08	1.89091	1.89091	12.1091	1013.18	5.50909	79.9091	8.08066	jiangsu
2017	4	12	8.11e-08	7.6e-08	1.62727	0	14.9818	1018.03	8.58182	55.5455	8.35116	jiangsu
2017	4	13	8.3e-08	7.6e-08	2.84545	0	16.6364	1016.02	5.18182	50.2727	8.60162	jiangsu
2017	4	14	8.49e-08	7.6e-08	2.51818	0.563636	19.3545	1009.58	5.51818	57.9091	8.83034	jiangsu
2017	4	15	8.69e-08	7.6e-08	1.36364	0	21.2455	1010.04	8.06364	66.8182	9.03563	jiangsu
2017	4	16	8.88e-08	7.6e-08	2.13636	2.17273	21.0727	1009.19	7.57273	72.9091	9.21577	jiangsu
2017	4	17	9.08e-08	7.6e-08	3.19091	13.2818	19.8545	1003.33	8.24545	77.2727	9.36907	jiangsu
2017	4	18	9.28e-08	7.6e-08	3.07273	0	20.5455	1003.24	5.03636	54.6364	9.49398	jiangsu
2017	4	19	9.48e-08	7.6e-08	3.00909	0	19.1545	1007.5	4.04545	52	9.59106	jiangsu
2017	4	20	9.68e-08	7.6e-08	2.87273	0.163636	18.0818	1008.39	3.90909	68.1818	9.66233	jiangsu
2017	4	21	9.89e-08	7.6e-08	2.20909	1.17273	16.5	1011.35	3.97273	70.2727	9.70982	jiangsu
2017	4	22	1.01e-07	7.6e-08	1.72727	0.427273	15.5636	1014.82	6.18182	62.3636	9.73557	jiangsu
2017	4	23	1.03e-07	7.6e-08	2.73636	0	17.8091	1013.78	5.38182	53.7273	9.74163	jiangsu
2017	4	24	1.05e-07	7.6e-08	2.87273	0	19.6455	1012.42	5.31818	58.3636	9.73004	jiangsu
2017	4	25	1.07e-07	7.6e-08	2.6	0.0909091	18.4273	1013.59	3.26364	76.6364	9.70285	jiangsu
2017	4	26	1.09e-07	7.6e-08	2.80909	4.9	15.9364	1017.62	5.11818	69.0909	9.66208	jiangsu
2017	4	27	1.11e-07	7.6e-08	2.03636	0	16.5182	1017.2	7.31818	47.3636	9.60979	jiangsu
2017	4	28	1.14e-07	7.6e-08	2.95455	0	19.6455	1010.93	7.93636	44.4545	9.54801	jiangsu
2017	4	29	1.16e-07	7.6e-08	2.80909	0	22.3909	1008.35	5.51818	45.9091	9.47879	jiangsu
2017	4	30	1.18e-07	7.6e-08	2.14545	0	23.3273	1008.17	7.4	47.5455	9.40417	jiangsu
2017	5	1	1.2e-07	2.28e-07	2.25455	0	22.5182	1011.4	6.50909	57.2727	9.32619	jiangsu
2017	5	2	1.22e-07	2.28e-07	3.19091	3.09091	19.3818	1015	6.26364	76.3636	9.2469	jiangsu
2017	5	3	1.24e-07	2.28e-07	3.89091	0.190909	18.7909	1014.11	4.50909	79.3636	9.16832	jiangsu
2017	5	4	1.27e-07	2.28e-07	3.31818	24.2455	18.4455	1009.74	5.59091	92.7273	9.09251	jiangsu
2017	5	5	1.29e-07	2.28e-07	1.98182	0.0545455	19.2455	1014.32	6.31818	82.7273	9.02151	jiangsu
2017	5	6	1.31e-07	2.28e-07	1.72727	0	19.7	1017.89	6.48182	58.8182	8.95736	jiangsu
2017	5	7	1.33e-07	2.28e-07	1.51818	0	21.4273	1015.46	5.84545	61.2727	8.9021	jiangsu
2017	5	8	1.36e-07	2.28e-07	2.36364	4.27273	16.9818	1009.31	6.48182	78.1818	8.85777	jiangsu
2017	5	9	1.38e-07	2.28e-07	2.85455	1.69091	16.7364	1008.2	6.12727	83.0909	8.82641	jiangsu
2017	5	10	1.4e-07	2.28e-07	2.20909	0	22.4727	1009.81	2.57273	65.9091	8.81007	jiangsu
2017	5	11	1.42e-07	2.28e-07	1.97273	0.336364	24.6545	1009.4	4.5	64	8.81078	jiangsu
2017	5	12	1.45e-07	2.28e-07	1.87273	9.88182	21.3909	1008.2	7.18182	76.8182	8.83059	jiangsu
2017	5	13	1.47e-07	2.28e-07	2.9	0	23.4818	1006.02	5.48182	62.7273	8.87155	jiangsu
2017	5	14	1.49e-07	2.28e-07	2.29091	0	21.4	1011.83	5.41818	51.3636	8.93568	jiangsu
2017	5	15	1.51e-07	2.28e-07	1.94545	0.0363636	19.8909	1013.46	6.18182	56.1818	9.02504	jiangsu
2017	5	16	1.54e-07	2.28e-07	1.57273	0	20.8364	1010.54	7.48182	54.9091	9.14166	jiangsu
2017	5	17	1.56e-07	2.28e-07	2.3	0	22.3273	1009.52	7.97273	53.7273	9.28759	jiangsu
2017	5	18	1.58e-07	2.28e-07	2.77273	0	23.6818	1012.06	6.39091	53.2727	9.46486	jiangsu
2017	5	19	1.6e-07	2.28e-07	2.82727	0	23.2364	1011.56	4.70909	61.1818	9.67415	jiangsu
2017	5	20	1.63e-07	2.28e-07	2.68182	0	23.4364	1009.5	5.64545	72.9091	9.91356	jiangsu
2017	5	21	1.65e-07	2.28e-07	2.71818	0	23.3909	1008.75	5.59091	76.0909	10.1809	jiangsu
2017	5	22	1.67e-07	2.28e-07	2.98182	0	24.0818	1008.19	4.75455	72.0909	10.4739	jiangsu
2017	5	23	1.69e-07	2.28e-07	2.67273	6.90909	20.5364	1007.76	3.70909	89.9091	10.7904	jiangsu
2017	5	24	1.72e-07	2.28e-07	2.30909	0.545455	19.9909	1010.35	5.80909	67.4545	11.1282	jiangsu
2017	5	25	1.74e-07	2.28e-07	2.14545	0	23.2	1009.34	4.94545	52.8182	11.485	jiangsu
2017	5	26	1.76e-07	2.28e-07	1.91818	0	22.4182	1010.82	4.47273	56.3636	11.8587	jiangsu
2017	5	27	1.78e-07	2.28e-07	2.18182	0	25.9455	1009.01	6.43636	51.2727	12.247	jiangsu
2017	5	28	1.8e-07	2.28e-07	2.47273	0	27.7182	1009.04	5.58182	45.1818	12.6478	jiangsu
2017	5	29	1.83e-07	2.28e-07	2.62727	0	27.1818	1009.18	7.52727	44.5455	13.0587	jiangsu
2017	5	30	1.85e-07	2.28e-07	2.55455	0	26.3273	1005.25	6.31818	62.0909	13.4777	jiangsu
2017	5	31	1.87e-07	2.28e-07	1.50909	0	27.4364	1000.29	7.68182	62.3636	13.9025	jiangsu
2017	6	1	1.89e-07	2.66e-07	2.07273	2.82727	27.6091	999.227	6.01818	64.3636	14.3309	jiangsu
2017	6	2	1.91e-07	2.66e-07	3.46364	0	25.3182	1003.1	5.57273	57.3636	14.7607	jiangsu
2017	6	3	1.93e-07	2.66e-07	3.5	2.87273	23.4636	1006.41	3.37273	59.7273	15.1896	jiangsu
2017	6	4	1.95e-07	2.66e-07	3.5	0.0181818	22.6909	1009.45	6.07273	58.6364	15.6155	jiangsu
2017	6	5	1.98e-07	2.66e-07	4.08182	12.2545	19.5545	1009.9	7.77273	76.1818	16.0361	jiangsu
2017	6	6	2e-07	2.66e-07	3.09091	11.7091	20.2	1006.09	7.46364	87.5455	16.4493	jiangsu
2017	6	7	2.02e-07	2.66e-07	2.34545	0	22.2	1009.39	6.08182	69.3636	16.8528	jiangsu
2017	6	8	2.04e-07	2.66e-07	1.63636	0.00909091	24.6545	1009.58	6.46364	68.2727	17.2444	jiangsu
2017	6	9	2.06e-07	2.66e-07	1.85455	0.0181818	26.9545	1006.06	5.00909	64.1818	17.6219	jiangsu
2017	6	10	2.08e-07	2.66e-07	2.04545	66.3	23.7	1003.18	5.62727	89.9091	17.9831	jiangsu
2017	6	11	2.1e-07	2.66e-07	2.43636	1.16364	23.3818	1007.7	6.24545	79.8182	18.3258	jiangsu
2017	6	12	2.12e-07	2.66e-07	2.42727	0.618182	22.5818	1009.8	5.90909	67.7273	18.6478	jiangsu
2017	6	13	2.14e-07	2.66e-07	2.4	0.754545	22.4	1011.12	5.89091	75.7273	18.9469	jiangsu
2017	6	14	2.16e-07	2.66e-07	1.81818	0	23.2727	1011.17	6.4	73.3636	19.2207	jiangsu
2017	6	15	2.18e-07	2.66e-07	1.56364	0	24.8	1009.06	6.00909	63.9091	19.4673	jiangsu
2017	6	16	2.19e-07	2.66e-07	1.82727	0	25.3909	1007.34	6.69091	55.5455	19.6842	jiangsu
2017	6	17	2.21e-07	2.66e-07	2.18182	0	25.1818	1006.96	6.90909	58.7273	19.8694	jiangsu
2017	6	18	2.23e-07	2.66e-07	2.76364	0	25.2818	1006.54	6.55455	63	20.0211	jiangsu
2017	6	19	2.25e-07	2.66e-07	2.50909	3.47273	24.6636	1003.88	6.25455	78.7273	20.1405	jiangsu
2017	6	20	2.27e-07	2.66e-07	1.49091	4.87273	25.7818	1001.47	4.61818	81.2727	20.2299	jiangsu
2017	6	21	2.28e-07	2.66e-07	2.08182	0.0272727	25.6091	1003.54	5.12727	83.3636	20.2916	jiangsu
2017	6	22	2.3e-07	2.66e-07	2.78182	0.663636	25.2909	1004.63	5.59091	82.6364	20.328	jiangsu
2017	6	23	2.32e-07	2.66e-07	1.89091	1.16364	25.0455	1003.55	5.48182	86.8182	20.3414	jiangsu
2017	6	24	2.34e-07	2.66e-07	1.57273	3.17273	26.1727	999.927	7.01818	81.7273	20.3342	jiangsu
2017	6	25	2.35e-07	2.66e-07	1.83636	0.181818	26.0273	1001.23	4.6	77.7273	20.3085	jiangsu
2017	6	26	2.37e-07	2.66e-07	1.60909	0.0272727	25.9545	1004.75	5.25455	73.0909	20.2668	jiangsu
2017	6	27	2.38e-07	2.66e-07	1.57273	1.79091	26.3727	1006.57	5.60909	75	20.2114	jiangsu
2017	6	28	2.4e-07	2.66e-07	1.74545	0.00909091	26.6545	1007.8	6.65455	75.2727	20.1445	jiangsu
2017	6	29	2.41e-07	2.66e-07	2.11818	0	26.6182	1007.36	6.30909	75	20.0686	jiangsu
2017	6	30	2.43e-07	2.66e-07	1.65455	6.23636	25.9636	1005.29	5.7	83.0909	19.986	jiangsu
2017	7	1	2.44e-07	1.9e-07	1.71818	12.5182	25.2727	1003.3	7.17273	90.3636	19.8988	jiangsu
2017	7	2	2.46e-07	1.9e-07	1.90909	12.3818	26.0182	1002.41	5.74545	87.6364	19.8096	jiangsu
2017	7	3	2.47e-07	1.9e-07	1.57273	3.27273	27.8727	1003.39	6.70909	81.9091	19.7206	jiangsu
2017	7	4	2.48e-07	1.9e-07	1.74545	0.718182	29.1455	1004.48	4.43636	79.2727	19.6341	jiangsu
2017	7	5	2.5e-07	1.9e-07	1.96364	0.381818	29.1273	1006.35	6.84545	80	19.5524	jiangsu
2017	7	6	2.51e-07	1.9e-07	1.85455	6.90909	28.8636	1004.73	9.04545	84.3636	19.4779	jiangsu
2017	7	7	2.52e-07	1.9e-07	2.47273	7.71818	29.4	1002.95	8.98182	80.3636	19.4129	jiangsu
2017	7	8	2.53e-07	1.9e-07	2.24545	1.74545	29.6182	1003.16	7.29091	81.5455	19.3597	jiangsu
2017	7	9	2.54e-07	1.9e-07	1.99091	9.61818	28.0727	1001.8	5.78182	86	19.3206	jiangsu
2017	7	10	2.55e-07	1.9e-07	2.25455	23.6182	27.1727	1000.25	5.46364	84.5455	19.298	jiangsu
2017	7	11	2.56e-07	1.9e-07	1.93636	0	29.5364	1005.05	6.60909	76.8182	19.2942	jiangsu
2017	7	12	2.57e-07	1.9e-07	2.01818	0	30.9	1006.25	3.91818	75.5455	19.3114	jiangsu
2017	7	13	2.58e-07	1.9e-07	1.94545	1.74545	31.4455	1003.99	4.48182	73.4545	19.3521	jiangsu
2017	7	14	2.59e-07	1.9e-07	2.24545	7.28182	30.5727	1003.55	5.21818	74.5455	19.4185	jiangsu
2017	7	15	2.6e-07	1.9e-07	2.09091	21.5364	29.6455	1004.63	5.6	78.9091	19.513	jiangsu
2017	7	16	2.61e-07	1.9e-07	1.98182	5.46364	30.6091	1006.55	5.43636	75.2727	19.6378	jiangsu
2017	7	17	2.62e-07	1.9e-07	1.67273	2.04545	30.9727	1007.98	5.05455	75.2727	19.7954	jiangsu
2017	7	18	2.62e-07	1.9e-07	1.57273	3.42727	31.2545	1007.03	5.56364	75.6364	19.9879	jiangsu
2017	7	19	2.63e-07	1.9e-07	1.80909	0.154545	31.9909	1004.48	6.49091	69.7273	20.2149	jiangsu
2017	7	20	2.64e-07	1.9e-07	2.20909	0	32.6545	1003.8	4.44545	65.5455	20.4735	jiangsu
2017	7	21	2.64e-07	1.9e-07	2	0	33.1909	1005.52	6.10909	63.6364	20.7604	jiangsu
2017	7	22	2.65e-07	1.9e-07	1.42727	0	33.7909	1006.83	4.69091	64.8182	21.0724	jiangsu
2017	7	23	2.65e-07	1.9e-07	1.43636	0.190909	34.1182	1004.14	4.13636	64.7273	21.4063	jiangsu
2017	7	24	2.65e-07	1.9e-07	1.65455	0	34.0818	1001.69	6.47273	63.0909	21.7588	jiangsu
2017	7	25	2.66e-07	1.9e-07	2.10909	0	32.6182	1002.9	6.46364	72.8182	22.1268	jiangsu
2017	7	26	2.66e-07	1.9e-07	2.23636	0	31.4818	1003.16	5.26364	79.2727	22.507	jiangsu
2017	7	27	2.66e-07	1.9e-07	2.15455	7.16364	32.3182	1003.1	4.52727	74.5455	22.8963	jiangsu
2017	7	28	2.67e-07	1.9e-07	2.37273	0	30.8636	1005.74	6.26364	77.2727	23.2913	jiangsu
2017	7	29	2.67e-07	1.9e-07	2.57273	2.33636	29.7455	1005.16	5.02727	80.6364	23.689	jiangsu
2017	7	30	2.67e-07	1.9e-07	2.86364	6.56364	29.2182	1002.03	6.86364	85.2727	24.086	jiangsu
2017	7	31	2.67e-07	1.9e-07	3.74545	12.0455	29.6091	1000.53	5.27273	85.7273	24.4793	jiangsu
2017	8	1	2.67e-07	2.66e-07	4.72727	2.55455	30.4091	1000.1	6.36364	79.6364	24.8654	jiangsu
2017	8	2	2.67e-07	2.66e-07	3.79091	2.28182	29.8455	998.791	4.40909	81.1818	25.2413	jiangsu
2017	8	3	2.67e-07	2.66e-07	2.5	10.2	29.9364	996.764	6.87273	83.4545	25.6038	jiangsu
2017	8	4	2.67e-07	2.66e-07	1.49091	10.5364	30.1545	999.127	6.59091	85.5455	25.9495	jiangsu
2017	8	5	2.66e-07	2.66e-07	1.17273	1.56364	30.6182	1000.1	7.32727	84.9091	26.2754	jiangsu
2017	8	6	2.66e-07	2.66e-07	1.36364	0.281818	31.4455	1000.06	9.13636	78.3636	26.5781	jiangsu
2017	8	7	2.66e-07	2.66e-07	1.78182	5.59091	31.2545	999.791	7.09091	77.3636	26.8546	jiangsu
2017	8	8	2.65e-07	2.66e-07	1.57273	30.2909	26.7818	998.809	6.12727	91.5455	27.1015	jiangsu
2017	8	9	2.65e-07	2.66e-07	1.54545	10.6182	27.5909	997.6	6.36364	87.1818	27.3156	jiangsu
2017	8	10	2.65e-07	2.66e-07	1.64545	2.28182	28.7909	999.345	5.38182	82.0909	27.4938	jiangsu
2017	8	11	2.64e-07	2.66e-07	1.17273	0.372727	30.3182	1003.05	4.58182	78.7273	27.6328	jiangsu
2017	8	12	2.63e-07	2.66e-07	2.34545	14.2455	26.9182	1004.12	5.43636	91.9091	27.7294	jiangsu
2017	8	13	2.63e-07	2.66e-07	2.09091	18.0364	27.0545	1001.91	4.96364	90.6364	27.7804	jiangsu
2017	8	14	2.62e-07	2.66e-07	2.17273	0.863636	27.3727	1002.13	5.69091	85.7273	27.7826	jiangsu
2017	8	15	2.61e-07	2.66e-07	1.73636	0.190909	27.4545	1003.82	5.76364	84.7273	27.7327	jiangsu
2017	8	16	2.6e-07	2.66e-07	1.10909	16.8364	27.0273	1005.17	4.02727	85.6364	27.6276	jiangsu
2017	8	17	2.6e-07	2.66e-07	1.31818	0.581818	28.2091	1006.35	5.41818	79.6364	27.4641	jiangsu
2017	8	18	2.59e-07	2.66e-07	1.75455	11.6636	28.1545	1007.15	6.47273	83.8182	27.2402	jiangsu
2017	8	19	2.58e-07	2.66e-07	1.95455	20.8909	27.1364	1005.89	5.83636	87.4545	26.9587	jiangsu
2017	8	20	2.57e-07	2.66e-07	1.43636	16.4545	26.1273	1004.07	5.32727	89.4545	26.6228	jiangsu
2017	8	21	2.56e-07	2.66e-07	1.36364	0.827273	27.8273	1004.66	4.95455	85.1818	26.2359	jiangsu
2017	8	22	2.54e-07	2.66e-07	2.6	0.0181818	29.1364	1006.32	3.87273	84.8182	25.8015	jiangsu
2017	8	23	2.53e-07	2.66e-07	2.73636	0	30.6909	1006.24	4.44545	81.2727	25.3229	jiangsu
2017	8	24	2.52e-07	2.66e-07	2.1	2.08182	30.5364	1005.93	4.07273	80.2727	24.8036	jiangsu
2017	8	25	2.51e-07	2.66e-07	2.02727	13.3182	28.2	1008.41	6.02727	79.9091	24.2468	jiangsu
2017	8	26	2.49e-07	2.66e-07	2.26364	0.354545	26.4727	1012.15	5.38182	69.2727	23.6561	jiangsu
2017	8	27	2.48e-07	2.66e-07	2.44545	0	27.5273	1010.85	5.28182	74.6364	23.0348	jiangsu
2017	8	28	2.47e-07	2.66e-07	1.99091	4.34545	29.4364	1008.91	5.85455	79.1818	22.3862	jiangsu
2017	8	29	2.45e-07	2.66e-07	3.26364	7.86364	24.3091	1013.84	5.51818	83.5455	21.7138	jiangsu
2017	8	30	2.43e-07	2.66e-07	2.18182	5.06364	21.4545	1013.57	5.2	83.0909	21.021	jiangsu
2017	8	31	2.42e-07	2.66e-07	1.40909	0.7	21.7182	1012.64	5.27273	85.7273	20.3111	jiangsu
2017	9	1	2.4e-07	1.52e-07	2.11818	0.190909	23.4545	1010.98	5.93636	78.0909	19.5876	jiangsu
2017	9	2	2.39e-07	1.52e-07	1.91818	0.1	23.0545	1010.2	5.43636	83	18.8538	jiangsu
2017	9	3	2.37e-07	1.52e-07	2.18182	5.34545	22.5727	1010.93	7.37273	87.9091	18.1131	jiangsu
2017	9	4	2.35e-07	1.52e-07	2.62727	24.8909	22.4182	1009.33	7.01818	93.1818	17.3689	jiangsu
2017	9	5	2.33e-07	1.52e-07	1.50909	2.21818	24.6909	1008.11	7.7	90.0909	16.6247	jiangsu
2017	9	6	2.31e-07	1.52e-07	1.32727	8.70909	22.9727	1007.45	6.41818	94.8182	15.8837	jiangsu
2017	9	7	2.29e-07	1.52e-07	1.30909	1.54545	22.9545	1008.6	5.89091	89.7273	15.1495	jiangsu
2017	9	8	2.27e-07	1.52e-07	1.43636	0	24.5364	1010.04	5.45455	83.0909	14.4253	jiangsu
2017	9	9	2.25e-07	1.52e-07	2.20909	0.0727273	24.5	1009.6	7.44545	85.3636	13.7146	jiangsu
2017	9	10	2.23e-07	1.52e-07	2.48182	27.8636	24.5182	1007.25	4.90909	90.4545	13.0207	jiangsu
2017	9	11	2.21e-07	1.52e-07	1.84545	7.64545	22.8545	1008.85	4.74545	91.0909	12.3471	jiangsu
2017	9	12	2.19e-07	1.52e-07	1.49091	0.00909091	23.5727	1014.89	4.41818	81.8182	11.6971	jiangsu
2017	9	13	2.17e-07	1.52e-07	2.21818	0	23.6	1017.41	4.10909	78	11.0742	jiangsu
2017	9	14	2.14e-07	1.52e-07	2.61818	0	23.1636	1015.83	4.63636	75.4545	10.4816	jiangsu
2017	9	15	2.12e-07	1.52e-07	2.87273	0.0181818	23.6818	1013.55	3.90909	78.5455	9.92292	jiangsu
2017	9	16	2.1e-07	1.52e-07	2.13636	0	23.0818	1011.75	4.50909	76	9.40141	jiangsu
2017	9	17	2.07e-07	1.52e-07	1.44545	0	23.7	1009.92	6.54545	77.9091	8.92025	jiangsu
2017	9	18	2.05e-07	1.52e-07	1.48182	0	24.9182	1008.78	6	72.3636	8.48005	jiangsu
2017	9	19	2.02e-07	1.52e-07	1.10909	0.127273	25.2182	1008.97	6	79.1818	8.0799	jiangsu
2017	9	20	2e-07	1.52e-07	1.58182	7.20909	22.7727	1011.75	3.55455	85.2727	7.71886	jiangsu
2017	9	21	1.97e-07	1.52e-07	1.49091	0.281818	22.4091	1011.55	4.27273	84.6364	7.39602	jiangsu
2017	9	22	1.95e-07	1.52e-07	1.31818	0.254545	23.2273	1011.02	3.22727	83.1818	7.11043	jiangsu
2017	9	23	1.92e-07	1.52e-07	2.17273	1.22727	23.3364	1013.33	3.9	82.0909	6.86117	jiangsu
2017	9	24	1.89e-07	1.52e-07	2.14545	26.8818	21.7182	1011.39	5.52727	92.4545	6.6473	jiangsu
2017	9	25	1.87e-07	1.52e-07	1.97273	67.1455	23.0182	1007.68	6.93636	98.2727	6.4679	jiangsu
2017	9	26	1.84e-07	1.52e-07	1.71818	8.50909	25.0909	1006.64	5.44545	93.9091	6.32204	jiangsu
2017	9	27	1.81e-07	1.52e-07	2.48182	2.03636	22.1636	1009.84	6	88.7273	6.20877	jiangsu
2017	9	28	1.79e-07	1.52e-07	1.49091	1.73636	20.0727	1013.89	5.88182	75.3636	6.12718	jiangsu
2017	9	29	1.76e-07	1.52e-07	1.58182	0	20.3909	1016.22	6.76364	78.3636	6.07632	jiangsu
2017	9	30	1.73e-07	1.52e-07	2.81818	6.28182	20.6636	1015.98	6.65455	88.0909	6.05528	jiangsu
2017	10	1	1.7e-07	1.9e-07	2.10909	35.1	22.7	1008.55	3.79091	93.6364	6.06311	jiangsu
2017	10	2	1.67e-07	1.9e-07	2.30909	17.1	21.2182	1012.56	6.36364	91.6364	6.0989	jiangsu
2017	10	3	1.64e-07	1.9e-07	3.08182	0.363636	17.9727	1020.99	6.1	74.4545	6.16169	jiangsu
2017	10	4	1.61e-07	1.9e-07	2.09091	2.13636	16.4273	1023.85	7.21818	76.5455	6.25058	jiangsu
2017	10	5	1.59e-07	1.9e-07	1.38182	5.42727	15.4636	1019.67	4.40909	88	6.36462	jiangsu
2017	10	6	1.56e-07	1.9e-07	1.60909	0.0818182	17.6727	1017.75	5.70909	81.9091	6.50288	jiangsu
2017	10	7	1.53e-07	1.9e-07	1.19091	0	19.6182	1018.05	6.35455	83.7273	6.66444	jiangsu
2017	10	8	1.5e-07	1.9e-07	2.33636	0	22.4455	1018.23	5.06364	83.1818	6.84836	jiangsu
2017	10	9	1.47e-07	1.9e-07	2.39091	0	23.3182	1016.9	5.87273	86.6364	7.05371	jiangsu
2017	10	10	1.44e-07	1.9e-07	2.22727	1.9	23.0364	1016.45	6.28182	91.9091	7.27956	jiangsu
2017	10	11	1.41e-07	1.9e-07	2.78182	6.77273	16.3364	1021.02	5.62727	92.2727	7.52498	jiangsu
2017	10	12	1.38e-07	1.9e-07	2.08182	10.5455	14.1455	1021.98	5.66364	92.6364	7.78904	jiangsu
2017	10	13	1.35e-07	1.9e-07	1.87273	0.00909091	15.5818	1021.23	5.49091	78.7273	8.0708	jiangsu
2017	10	14	1.32e-07	1.9e-07	2.76364	0.845455	16.8545	1021.88	6.19091	75.9091	8.36935	jiangsu
2017	10	15	1.29e-07	1.9e-07	3.21818	6.37273	16.8	1022.57	4.18182	81.4545	8.68373	jiangsu
2017	10	16	1.25e-07	1.9e-07	3.28182	4.41818	17.6182	1023.36	3.89091	80.5455	9.01304	jiangsu
2017	10	17	1.22e-07	1.9e-07	2.09091	1.28182	16.6273	1023.74	5.36364	81.4545	9.35632	jiangsu
2017	10	18	1.19e-07	1.9e-07	1.72727	1.48182	15.5545	1021.05	5.79091	83.2727	9.71269	jiangsu
2017	10	19	1.16e-07	1.9e-07	1.63636	0.0454545	15.8727	1018.79	7.00909	80	10.0813	jiangsu
2017	10	20	1.13e-07	1.9e-07	1.44545	0	16.4091	1018.62	5.28182	79.2727	10.4613	jiangsu
2017	10	21	1.1e-07	1.9e-07	1.62727	0	16.0273	1018.15	3.5	80.2727	10.8519	jiangsu
2017	10	22	1.07e-07	1.9e-07	2.47273	0	16.3545	1016.17	4.62727	78.1818	11.2522	jiangsu
2017	10	23	1.04e-07	1.9e-07	2.02727	0	13.9091	1020.35	4.44545	73	11.6614	jiangsu
2017	10	24	1.01e-07	1.9e-07	1.54545	0	13.5455	1025.02	4.8	68.0909	12.0787	jiangsu
2017	10	25	9.82e-08	1.9e-07	1.40909	0	14.1909	1024.18	4.6	77.1818	12.5031	jiangsu
2017	10	26	9.52e-08	1.9e-07	0.936364	0.00909091	16.0636	1019.5	8.38182	81.6364	12.934	jiangsu
2017	10	27	9.22e-08	1.9e-07	0.936364	0	15.7091	1018.22	6.46364	82.3636	13.3704	jiangsu
2017	10	28	8.93e-08	1.9e-07	1.59091	0	15.8	1019.61	5.73636	79.4545	13.8114	jiangsu
2017	10	29	8.63e-08	1.9e-07	3.12727	0	13.8091	1026.2	6.43636	67.4545	14.2564	jiangsu
2017	10	30	8.34e-08	1.9e-07	1.58182	0	10.3909	1029.59	6.32727	57.7273	14.7043	jiangsu
2017	10	31	8.05e-08	1.9e-07	1.39091	0	11.6727	1024.37	5.77273	70.3636	15.1545	jiangsu
2017	11	1	7.77e-08	7.6e-08	1.2	0	14.7818	1019.11	4.96364	71	15.606	jiangsu
2017	11	2	7.48e-08	7.6e-08	0.990909	0	16.3545	1016.21	5.4	72.8182	16.058	jiangsu
2017	11	3	7.2e-08	7.6e-08	2.71818	0	14.4545	1023.4	4.38182	72.6364	16.5096	jiangsu
2017	11	4	6.92e-08	7.6e-08	2.01818	0	10.1636	1031.94	7.13636	58.2727	16.9601	jiangsu
2017	11	5	6.65e-08	7.6e-08	1.94545	0	10.7727	1027.01	4.85455	68.4545	17.4086	jiangsu
2017	11	6	6.37e-08	7.6e-08	1.57273	0	13.9545	1020.27	4.47273	77.7273	17.8542	jiangsu
2017	11	7	6.11e-08	7.6e-08	1.02727	0	14.9818	1018.87	5.54545	81	18.2962	jiangsu
2017	11	8	5.84e-08	7.6e-08	1.94545	0	15.3182	1022.28	5.8	67.0909	18.7336	jiangsu
2017	11	9	5.58e-08	7.6e-08	2.49091	0	14.9364	1020.83	6.41818	69.6364	19.1657	jiangsu
2017	11	10	5.32e-08	7.6e-08	2.5	0.00909091	14.1091	1018.36	6.83636	69.1818	19.5915	jiangsu
2017	11	11	5.07e-08	7.6e-08	2.08182	0	11.3455	1023.45	6.55455	53.3636	20.0104	jiangsu
2017	11	12	4.83e-08	7.6e-08	1.44545	0.0454545	13	1019.16	5.67273	66.1818	20.4213	jiangsu
2017	11	13	4.58e-08	7.6e-08	1.02727	0.954545	14.0364	1016.48	6.14545	79.4545	20.8236	jiangsu
2017	11	14	4.35e-08	7.6e-08	1.90909	0.154545	12.9182	1019.64	4.98182	75.9091	21.2162	jiangsu
2017	11	15	4.11e-08	7.6e-08	1.37273	0	12.2545	1020.89	4.12727	73.5455	21.5985	jiangsu
2017	11	16	3.89e-08	7.6e-08	2.54545	0.581818	13.1636	1019.08	4.70909	82.2727	21.9696	jiangsu
2017	11	17	3.66e-08	7.6e-08	3.23636	7.82727	13.9273	1015.07	5.09091	91.9091	22.3286	jiangsu
2017	11	18	3.45e-08	7.6e-08	3.77273	2.49091	6.68182	1027.62	5.84545	60.6364	22.6743	jiangsu
2017	11	19	3.24e-08	7.6e-08	1.64545	0.327273	5.04545	1028.38	5.95455	63.3636	23.0057	jiangsu
2017	11	20	3.03e-08	7.6e-08	1.51818	0.418182	6.46364	1028.11	5.32727	76.4545	23.3215	jiangsu
2017	11	21	2.84e-08	7.6e-08	1.29091	0.372727	7.12727	1024.27	4.34545	81.6364	23.6206	jiangsu
2017	11	22	2.65e-08	7.6e-08	2.27273	3.91818	9.26364	1022.41	4.21818	66.0909	23.9019	jiangsu
2017	11	23	2.46e-08	7.6e-08	1.73636	0	7	1025.04	5.7	48.8182	24.1641	jiangsu
2017	11	24	2.29e-08	7.6e-08	1.29091	0	6.24545	1026.43	5.07273	58.5455	24.406	jiangsu
2017	11	25	2.12e-08	7.6e-08	2.09091	0	10.0182	1022.66	6.25455	55.6364	24.6266	jiangsu
2017	11	26	1.95e-08	7.6e-08	2.40909	0	10.0909	1024.54	7.71818	61.4545	24.8247	jiangsu
2017	11	27	1.8e-08	7.6e-08	2.37273	0	9.29091	1022.78	5.73636	73.6364	24.999	jiangsu
2017	11	28	1.65e-08	7.6e-08	1.47273	0.381818	12.1455	1019.55	5.56364	80.4545	25.1484	jiangsu
2017	11	29	1.51e-08	7.6e-08	3.78182	0	9.51818	1026.45	7.14545	65.8182	25.2718	jiangsu
2017	11	30	1.38e-08	7.6e-08	2.34545	0.290909	6.48182	1029.39	6.41818	66.3636	25.368	jiangsu
2017	12	1	1.26e-08	0	1.53636	0	4.85455	1030.39	6.32727	65.5455	25.4358	jiangsu
2017	12	2	1.14e-08	0	1.40909	0	6.19091	1025.53	5.72727	71.9091	25.474	jiangsu
2017	12	3	1.04e-08	0	0.727273	0	7.58182	1022.5	6.74545	82.8182	25.4815	jiangsu
2017	12	4	9.41e-09	0	2.33636	0	6.21818	1026.58	5.10909	69.6364	25.4571	jiangsu
2017	12	5	8.54e-09	0	1.88182	0	2.7	1027.03	5.28182	50.6364	25.3996	jiangsu
2017	12	6	7.75e-09	0	1.32727	0	3.43636	1022.48	4.48182	62.2727	25.3079	jiangsu
2017	12	7	7.07e-09	0	1.1	0	4.29091	1023.71	4.92727	67.0909	25.1808	jiangsu
2017	12	8	6.48e-09	0	2.31818	0	3.47273	1029.06	7.33636	46.1818	25.0172	jiangsu
2017	12	9	5.98e-09	0	1.9	0	3.89091	1020.32	6.86364	50.8182	24.8158	jiangsu
2017	12	10	5.59e-09	0	2.37273	0	6.30909	1019.29	7.60909	46.5455	24.5755	jiangsu
2017	12	11	5.3e-09	0	1.54545	0	3.64545	1025.09	7.85455	58.6364	24.2952	jiangsu
2017	12	12	5.12e-09	0	2.81818	0	2.80909	1029.19	6.76364	62.0909	23.9736	jiangsu
2017	12	13	5.04e-09	0	3.21818	0	4.15455	1029.72	6.42727	68.1818	23.6096	jiangsu
2017	12	14	5.07e-09	0	2.31818	1.53636	4.16364	1029.16	4.82727	83.4545	23.2021	jiangsu
2017	12	15	5.2e-09	0	1.81818	2.53636	4.92727	1027.61	4.79091	91.1818	22.7498	jiangsu
2017	12	16	5.45e-09	0	2.67273	0.0454545	2.69091	1033.67	3.45455	61.1818	22.2516	jiangsu
2017	12	17	5.82e-09	0	1.82727	0	-0.127273	1034.48	5.34545	45.4545	21.7064	jiangsu
2017	12	18	6.29e-09	0	1.65455	0	1.77273	1030.72	5.25455	53.9091	21.1156	jiangsu
2017	12	19	6.89e-09	0	1.60909	0	2.89091	1034.29	4.62727	52.0909	20.4826	jiangsu
2017	12	20	7.6e-09	0	2.2	0	3.67273	1031.69	4.83636	53.9091	19.8109	jiangsu
2017	12	21	8.43e-09	0	1.12727	0	3.32727	1030.07	6.30909	55.6364	19.1042	jiangsu
2017	12	22	9.38e-09	0	1.47273	0	6.21818	1023.54	5.52727	55.7273	18.366	jiangsu
2017	12	23	1.05e-08	0	1.76364	0	8.70909	1018.95	6.08182	74.3636	17.5998	jiangsu
2017	12	24	1.17e-08	0	3.33636	0	7.38182	1020.97	4.93636	53.0909	16.8092	jiangsu
2017	12	25	1.3e-08	0	1.26364	0	3.45455	1026.1	5.32727	52	15.9978	jiangsu
2017	12	26	1.44e-08	0	1.24545	0	4.21818	1026.83	5.55455	62.1818	15.1691	jiangsu
2017	12	27	1.6e-08	0	2.22727	0	5	1027.45	5.5	73.5455	14.3267	jiangsu
2017	12	28	1.77e-08	0	2.09091	1.30909	7.62727	1024.24	5.46364	83.7273	13.4741	jiangsu
2017	12	29	1.96e-08	0	1.04545	0.327273	8	1026.56	4.73636	91.7273	12.6149	jiangsu
2017	12	30	2.16e-08	0	1.88182	1.35455	6.61818	1026.45	7.4	91.1818	11.7527	jiangsu
2017	12	31	2.37e-08	0	1.39091	0	3.32727	1027.12	6.25455	81	10.891	jiangsu
2018	1	1	0	0	1.97273	0	3.88182	1025.72	6.20909	73.6364	10.0333	jiangsu
2018	1	2	9.86e-12	0	2.67273	0.0909091	7.19091	1025.04	0.609091	76.2727	9.1833	jiangsu
2018	1	3	2.79e-11	0	4.08182	6.23636	4.04545	1031.16	0.0545455	78.6364	8.34448	jiangsu
2018	1	4	5.45e-11	0	2.65455	24.0364	0.318182	1027.84	0	94.3636	7.52041	jiangsu
2018	1	5	9.01e-11	0	1.76364	3.41818	0.0636364	1025.64	3.89091	84.9091	6.71465	jiangsu
2018	1	6	1.35e-10	0	1.95455	0.0545455	0.763636	1024.45	3.04545	78.4545	5.93075	jiangsu
2018	1	7	1.91e-10	0	2.35455	7.67273	3.3	1017.95	0	95.5455	5.17227	jiangsu
2018	1	8	2.56e-10	0	4.45455	0.563636	1.31818	1019.86	1.75455	76.9091	4.44278	jiangsu
2018	1	9	3.33e-10	0	3.63636	0	0.690909	1022.75	8.63636	52.3636	3.74583	jiangsu
2018	1	10	4.22e-10	0	2.61818	0	0.6	1027.11	8.46364	46.4545	3.08498	jiangsu
2018	1	11	5.22e-10	0	2.03636	0	-1.50909	1032.14	7.98182	53.3636	2.46378	jiangsu
2018	1	12	6.35e-10	0	1.45455	0	-3.5	1034.57	8.70909	47.1818	1.88581	jiangsu
2018	1	13	7.62e-10	0	1.52727	0	-0.445455	1031.17	7.08182	56.8182	1.35461	jiangsu
2018	1	14	9.02e-10	0	2.11818	0	4.02727	1024.04	6.68182	59.2727	0.87374	jiangsu
2018	1	15	1.06e-09	0	1.31818	0	4.73636	1021.5	7.80909	74.2727	0.446767	jiangsu
2018	1	16	1.23e-09	0	1.5	1.25455	6.96364	1015.68	0.118182	88.9091	0.0772418	jiangsu
2018	1	17	1.41e-09	0	1.47273	0.163636	5.87273	1018.39	0.636364	88.9091	0	jiangsu
2018	1	18	1.61e-09	0	1.50909	0	5.10909	1023.51	0.627273	83.1818	0	jiangsu
2018	1	19	1.83e-09	0	1.05455	0.0636364	5.07273	1023.29	0.518182	84.8182	0	jiangsu
2018	1	20	2.07e-09	0	1.1	0	4.82727	1022.04	3.20909	84.2727	0	jiangsu
2018	1	21	2.32e-09	0	1.47273	1.26364	4.38182	1020.2	1.22727	87.8182	0	jiangsu
2018	1	22	2.59e-09	0	2.38182	1.58182	4.77273	1018.74	2.98182	85.4545	0	jiangsu
2018	1	23	2.88e-09	0	3.38182	0	1.05455	1024.75	0.6	70.6364	0	jiangsu
2018	1	24	3.19e-09	0	3.12727	0.0545455	-1.49091	1028.68	4.13636	60.2727	0	jiangsu
2018	1	25	3.52e-09	0	3.52727	6.9	-1.84545	1030.33	0.0545455	77.1818	0	jiangsu
2018	1	26	3.87e-09	0	3.00909	0.790909	-3.23636	1033.42	5.89091	68.3636	0	jiangsu
2018	1	27	4.24e-09	0	2.21818	5.56364	-2.42727	1028.04	0	81.2727	0	jiangsu
2018	1	28	4.64e-09	0	2.57273	2.57273	-1.57273	1026.53	1.18182	85.5455	0	jiangsu
2018	1	29	5.05e-09	0	2.05455	0	-2.62727	1029.43	6.73636	69.5455	0	jiangsu
2018	1	30	5.49e-09	0	1.34545	0	-1.87273	1028.15	6.89091	68.5455	0	jiangsu
2018	1	31	5.96e-09	0	1.21818	0	-0.118182	1028.58	1.70909	66.1818	0	jiangsu
2018	2	1	6.44e-09	0	1.33636	0	0.0909091	1028.7	6.29091	67.5455	0	jiangsu
2018	2	2	6.96e-09	0	2.30909	0	0.918182	1031.45	5.45455	60.2727	0	jiangsu
2018	2	3	7.49e-09	0	2.19091	0	-2.36364	1035.3	8.60909	52.8182	0.0475734	jiangsu
2018	2	4	8.06e-09	0	1.8	0	-2.15455	1033.66	8.44545	49.2727	0.177742	jiangsu
2018	2	5	8.64e-09	0	2.56364	0	0.0272727	1030.45	8.54545	48.9091	0.296856	jiangsu
2018	2	6	9.26e-09	0	1.98182	0	-1.53636	1029.61	8.84545	53.8182	0.401175	jiangsu
2018	2	7	9.9e-09	0	2.27273	0	0.554545	1024.12	7.95455	60.2727	0.486961	jiangsu
2018	2	8	1.06e-08	0	1.65455	0	0.272727	1023.59	8.47273	51.2727	0.550473	jiangsu
2018	2	9	1.13e-08	0	1.47273	0	3.49091	1018.85	1.08182	65.2727	0.587973	jiangsu
2018	2	10	1.2e-08	0	2.68182	0	3.31818	1025.79	1.90909	48.3636	0.59572	jiangsu
2018	2	11	1.28e-08	0	3.13636	0	2.09091	1026.88	8.35455	46.7273	0.569975	jiangsu
2018	2	12	1.35e-08	0	2.68182	0	1.36364	1028.15	9.3	31.4545	0.506999	jiangsu
2018	2	13	1.44e-08	0	2.29091	0	4.59091	1021.56	9.4	44.3636	0.403051	jiangsu
2018	2	14	1.52e-08	0	2.54545	0	8.92727	1015.56	6.04545	51.9091	0.254393	jiangsu
2018	2	15	1.61e-08	0	3.84545	0.0818182	5.25455	1021.3	1.77273	67.0909	0.0572855	jiangsu
2018	2	16	1.7e-08	0	1.46364	1.42727	4.43636	1020.13	1.83636	77.8182	0	jiangsu
2018	2	17	1.79e-08	0	2.98182	0	4.2	1022.65	8.66364	73.6364	0	jiangsu
2018	2	18	1.89e-08	0	3.22727	3.97273	4.8	1020.62	0.0727273	84.1818	0	jiangsu
2018	2	19	1.99e-08	0	2.13636	7.82727	4.7	1021.86	0.309091	90.4545	0	jiangsu
2018	2	20	2.09e-08	0	1.9	2.58182	3.93636	1022.12	0.490909	87.6364	0	jiangsu
2018	2	21	2.2e-08	0	1.4	2.10909	3.79091	1024.41	0	91.5455	0	jiangsu
2018	2	22	2.31e-08	0	1.87273	0.00909091	5.50909	1022.39	5.03636	79.0909	0	jiangsu
2018	2	23	2.43e-08	0	2.64545	0	8.50909	1020.05	9.70909	65.3636	0	jiangsu
2018	2	24	2.54e-08	0	3.74545	0.127273	7.28182	1023.08	1.9	75.4545	0	jiangsu
2018	2	25	2.66e-08	0	2.10909	1.34545	6.38182	1025.46	4.31818	74.7273	0	jiangsu
2018	2	26	2.79e-08	0	2.22727	0	8.23636	1021.75	8.63636	75.1818	0	jiangsu
2018	2	27	2.91e-08	0	2.91818	0.190909	10.9727	1016.14	6.66364	72.7273	0	jiangsu
2018	2	28	3.05e-08	0	3.46364	12.0818	9.75455	1009.06	0.645455	88.8182	0	jiangsu
2018	3	1	3.18e-08	0	2.99091	0.0181818	7.44545	1016.74	2.26364	66.4545	0	jiangsu
2018	3	2	3.32e-08	0	2.88182	2.16364	6.60909	1015.01	3.00909	79.0909	0	jiangsu
2018	3	3	3.46e-08	0	2.26364	0.827273	10.8	1008.55	1.68182	89.7273	0	jiangsu
2018	3	4	3.61e-08	0	4.12727	18.1727	12.5091	1006.55	2.98182	91.9091	0	jiangsu
2018	3	5	3.76e-08	0	3.95455	13.3182	6.51818	1021.8	7.1	67.9091	0	jiangsu
2018	3	6	3.91e-08	0	3.3	0	5.79091	1028.22	5.08182	69.8182	0	jiangsu
2018	3	7	4.06e-08	0	2.79091	3.3	5.73636	1024.11	0.118182	86.6364	0	jiangsu
2018	3	8	4.22e-08	0	2.96364	0.218182	5.16364	1026.7	4.28182	76.0909	0	jiangsu
2018	3	9	4.39e-08	0	1.86364	0	3.96364	1026.79	10.0636	58	0	jiangsu
2018	3	10	4.56e-08	0	2.02727	0	8.99091	1021.8	9.87273	62.3636	0	jiangsu
2018	3	11	4.73e-08	0	2.00909	0	11.5273	1021.17	9.82727	64.6364	0	jiangsu
2018	3	12	4.9e-08	0	1.89091	0	13.8182	1016.45	9.80909	64	0	jiangsu
2018	3	13	5.08e-08	0	2.26364	0	17.5545	1013.27	10.1273	60.5455	0	jiangsu
2018	3	14	5.26e-08	0	2.09091	0.745455	17.0636	1011.54	3.20909	79.8182	0	jiangsu
2018	3	15	5.45e-08	0	3.37273	11.1455	13.6091	1012.85	0.254545	88.0909	0	jiangsu
2018	3	16	5.64e-08	0	4.20909	2.21818	5.85455	1025.17	5.87273	64.3636	0	jiangsu
2018	3	17	5.83e-08	0	3.36364	0	8.24545	1022.54	2.00909	74.9091	0	jiangsu
2018	3	18	6.03e-08	0	2.80909	9.15455	9.51818	1015.29	0	92.8182	0.471631	jiangsu
2018	3	19	6.23e-08	0	2.65455	0.854545	7.9	1017.25	0.0272727	86	1.87776	jiangsu
2018	3	20	6.43e-08	0	3.7	8.8	5.32727	1018.69	0.0636364	84.7273	3.42306	jiangsu
2018	3	21	6.64e-08	0	2.50909	4.53636	5.67273	1019.98	2.55455	82.8182	5.09752	jiangsu
2018	3	22	6.85e-08	0	1.19091	0	8.16364	1016.21	8.4	77.3636	6.89114	jiangsu
2018	3	23	7.07e-08	0	1.49091	0	12.3364	1016.87	9.4	72.1818	8.7939	jiangsu
2018	3	24	7.29e-08	0	1.87273	0.00909091	14.7455	1019.6	4.36364	67.8182	10.7958	jiangsu
2018	3	25	7.51e-08	0	1.67273	0	15.1182	1020.77	8.88182	71.7273	12.8868	jiangsu
2018	3	26	7.74e-08	0	1.69091	0	16.8	1018.18	9.39091	71.6364	15.057	jiangsu
2018	3	27	7.96e-08	0	2.54545	0	18.1273	1014.84	10.1636	63.1818	17.2962	jiangsu
2018	3	28	8.2e-08	0	2.36364	0	18.1182	1014.89	10.2455	57.0909	19.5946	jiangsu
2018	3	29	8.43e-08	0	2.98182	0	17.5727	1016.02	8.35455	68.2727	21.942	jiangsu
2018	3	30	8.67e-08	0	3.07273	0	14.0727	1020.08	6.47273	80.5455	24.3285	jiangsu
2018	3	31	8.92e-08	1.52e-07	2.1	0	15.8727	1015.99	7.98182	79	26.7441	jiangsu
2018	4	1	9.17e-08	1.52e-07	1.58182	0	18.9818	1011.46	8.68182	74.1818	29.1788	jiangsu
2018	4	2	9.42e-08	1.52e-07	1.74545	1.89091	20.3818	1009.59	7.32727	77.9091	31.6225	jiangsu
2018	4	3	9.67e-08	1.52e-07	2.87273	0.181818	20.0818	1010.67	8.34545	79.2727	34.0652	jiangsu
2018	4	4	9.93e-08	1.52e-07	4.39091	0.681818	10.5182	1017.8	0.536364	71.2727	36.497	jiangsu
2018	4	5	1.02e-07	1.52e-07	2.69091	12.4	7.88182	1016.18	0	83.0909	38.9079	jiangsu
2018	4	6	1.05e-07	1.52e-07	4.13636	2.20909	10.0091	1021.62	9.09091	59.7273	41.2877	jiangsu
2018	4	7	1.07e-07	1.52e-07	3.44545	0	9.41818	1023.8	11.1909	36.8182	43.6266	jiangsu
2018	4	8	1.1e-07	1.52e-07	2.98182	0	14.1727	1014.32	11.0818	47	45.9144	jiangsu
2018	4	9	1.13e-07	1.52e-07	2.49091	0	17.8636	1012.67	11.0364	52.1818	48.1413	jiangsu
2018	4	10	1.15e-07	1.52e-07	2.82727	0	21.3182	1006.12	9.76364	52.5455	50.2971	jiangsu
2018	4	11	1.18e-07	1.52e-07	2.98182	0	19.3364	1011.01	7.70909	53.9091	52.3719	jiangsu
2018	4	12	1.21e-07	1.52e-07	3.47273	1.11818	15.0727	1014.45	0.145455	60.9091	54.3557	jiangsu
2018	4	13	1.24e-07	1.52e-07	3.76364	2.38182	14.2	1013.65	0	66.9091	56.2385	jiangsu
2018	4	14	1.27e-07	1.52e-07	2.93636	4.01818	12.0545	1013.65	1.40909	83.0909	58.0102	jiangsu
2018	4	15	1.3e-07	1.52e-07	2.20909	0.00909091	13.8909	1018.35	10.5455	57.3636	59.6608	jiangsu
2018	4	16	1.33e-07	1.52e-07	1.59091	0	13.2	1019.2	6.7	61.3636	61.1803	jiangsu
2018	4	17	1.36e-07	1.52e-07	1.94545	0	14.7545	1017.72	10.9727	57.1818	62.5588	jiangsu
2018	4	18	1.38e-07	1.52e-07	2.3	0	17.5455	1014.16	11.0091	59.4545	63.7887	jiangsu
2018	4	19	1.42e-07	1.52e-07	2.25455	0	20.4545	1012.88	11.4091	59.4545	64.8736	jiangsu
2018	4	20	1.45e-07	1.52e-07	3.10909	0	20.3636	1012.35	9.81818	69.0909	65.8199	jiangsu
2018	4	21	1.48e-07	1.52e-07	3.00909	0.890909	20.8636	1009.22	4.57273	77.6364	66.6342	jiangsu
2018	4	22	1.51e-07	1.52e-07	1.93636	11.0727	20.3727	1007.76	0.645455	90.4545	67.3228	jiangsu
2018	4	23	1.54e-07	1.52e-07	3.00909	12.5364	15.2909	1009.92	0.0727273	90.9091	67.8925	jiangsu
2018	4	24	1.57e-07	1.52e-07	2.82727	0.2	14.5636	1015.15	5.64545	73.2727	68.3495	jiangsu
2018	4	25	1.6e-07	1.52e-07	1.48182	0	16.5909	1014.92	10.3545	61.8182	68.7004	jiangsu
2018	4	26	1.63e-07	1.52e-07	1.28182	0.0181818	16.5273	1014.68	4.77273	60.0909	68.9517	jiangsu
2018	4	27	1.66e-07	1.52e-07	1.58182	0	20.0091	1015.84	9.46364	68.3636	69.11	jiangsu
2018	4	28	1.7e-07	1.52e-07	1.90909	0	20.5091	1014.6	10.6818	59.5455	69.1816	jiangsu
2018	4	29	1.73e-07	1.52e-07	1.88182	0	22.0636	1008.38	5.52727	67.4545	69.1731	jiangsu
2018	4	30	1.76e-07	3.79e-07	1.55455	0	23.8	1008.85	7.59091	75.4545	69.091	jiangsu
2018	5	1	1.79e-07	3.79e-07	2.00909	11.2545	21.6636	1008.35	2.96364	84.6364	68.9418	jiangsu
2018	5	2	1.83e-07	3.79e-07	2.84545	0.7	18.3909	1012.99	5.84545	76.2727	68.732	jiangsu
2018	5	3	1.86e-07	3.79e-07	2.4	0	18.3	1016.7	11.4636	56.7273	68.468	jiangsu
2018	5	4	1.89e-07	3.79e-07	2.78182	0	20.3636	1014.98	10.4091	50.0909	68.1563	jiangsu
2018	5	5	1.92e-07	3.79e-07	2.70909	12.6818	19.8818	1008.82	0	78.6364	67.8035	jiangsu
2018	5	6	1.96e-07	3.79e-07	2.38182	28.1636	19.2636	1003.93	0.0636364	94.9091	67.4161	jiangsu
2018	5	7	1.99e-07	3.79e-07	2.27273	7.81818	17.7	1007.07	1.31818	84.2727	67.0005	jiangsu
2018	5	8	2.02e-07	3.79e-07	1.95455	0.318182	18.7364	1012.24	8.30909	63	66.5632	jiangsu
2018	5	9	2.06e-07	3.79e-07	2.02727	0	17.4818	1019.09	11.5455	67.6364	66.1108	jiangsu
2018	5	10	2.09e-07	3.79e-07	3.20909	0	17.7545	1018.63	11.1545	71.6364	65.6497	jiangsu
2018	5	11	2.13e-07	3.79e-07	2.59091	2.98182	18.5727	1012.17	4	79.1818	65.1864	jiangsu
2018	5	12	2.16e-07	3.79e-07	1.5	3.48182	19.9364	1007.88	1.68182	88	64.7274	jiangsu
2018	5	13	2.19e-07	3.79e-07	1.79091	0.0272727	22.5364	1007.48	9.55455	79.4545	64.2792	jiangsu
2018	5	14	2.23e-07	3.79e-07	2.48182	0	25.9182	1005.06	9.90909	76.3636	63.8483	jiangsu
2018	5	15	2.26e-07	3.79e-07	2.72727	0.227273	28.6273	1000.86	10.5091	73.6364	63.4412	jiangsu
2018	5	16	2.29e-07	3.79e-07	2.48182	4.58182	29.1	998.736	8.84545	71.0909	63.0643	jiangsu
2018	5	17	2.33e-07	3.79e-07	2.43636	5.61818	26.1091	1000.55	4.53636	79.9091	62.7243	jiangsu
2018	5	18	2.36e-07	3.79e-07	2.52727	1.74545	23.9909	1005.85	3.17273	79.7273	62.4273	jiangsu
2018	5	19	2.4e-07	3.79e-07	3.36364	1.35455	19.7273	1009.61	2.50909	82.6364	62.1753	jiangsu
2018	5	20	2.43e-07	3.79e-07	3.69091	1.59091	17.5364	1011.95	0.0727273	90.5455	61.9673	jiangsu
2018	5	21	2.46e-07	3.79e-07	2.90909	0.436364	17.9727	1012.24	0.581818	89.7273	61.802	jiangsu
2018	5	22	2.5e-07	3.79e-07	2.32727	10.0727	19.0909	1009.55	0.245455	93.5455	61.6779	jiangsu
2018	5	23	2.53e-07	3.79e-07	1.89091	0	21.2	1011.78	11.3091	62.6364	61.5939	jiangsu
2018	5	24	2.56e-07	3.79e-07	2.01818	0.490909	21.0455	1007.58	3.43636	61.8182	61.5485	jiangsu
2018	5	25	2.6e-07	3.79e-07	2.34545	51.1545	18.4636	1002.97	0.154545	91.8182	61.5406	jiangsu
2018	5	26	2.63e-07	3.79e-07	2.02727	1.74545	19.5273	1006.45	0.918182	92.0909	61.5688	jiangsu
2018	5	27	2.66e-07	3.79e-07	1.29091	0.0545455	21.6	1008.49	2.39091	87.1818	61.6318	jiangsu
2018	5	28	2.7e-07	3.79e-07	1.24545	0	25.0545	1007.15	5.99091	75.3636	61.7283	jiangsu
2018	5	29	2.73e-07	3.79e-07	1.60909	0.0181818	25.0727	1008.09	1.67273	76.1818	61.857	jiangsu
2018	5	30	2.76e-07	3.79e-07	1.54545	1	24.7636	1009.4	4.68182	71.6364	62.0166	jiangsu
2018	5	31	2.79e-07	2.65e-07	1.19091	3.52727	22.7545	1012.18	4.87273	68.6364	62.2058	jiangsu
2018	6	1	2.83e-07	2.65e-07	1.75455	0	23.3182	1013.74	11.1636	63.0909	62.4234	jiangsu
2018	6	2	2.86e-07	2.65e-07	2.12727	0	22.8545	1012.58	5.39091	60.8182	62.6679	jiangsu
2018	6	3	2.89e-07	2.65e-07	2.06364	0.309091	23.3273	1009.74	6.78182	61.6364	62.9381	jiangsu
2018	6	4	2.92e-07	2.65e-07	1.33636	0.0454545	23.8818	1008.95	3.71818	68.6364	63.2327	jiangsu
2018	6	5	2.95e-07	2.65e-07	1.51818	0.0545455	25.3	1008.4	5.04545	69.6364	63.5505	jiangsu
2018	6	6	2.98e-07	2.65e-07	2.08182	0	26.3545	1008.23	10.8545	62.8182	63.89	jiangsu
2018	6	7	3.02e-07	2.65e-07	1.9	0	26.7273	1007.96	10.4909	63.4545	64.25	jiangsu
2018	6	8	3.05e-07	2.65e-07	2.36364	0	26.3818	1006.43	7.67273	62.7273	64.6293	jiangsu
2018	6	9	3.08e-07	2.65e-07	2.32727	6.6	21.6818	1003.5	0.4	82.5455	65.0264	jiangsu
2018	6	10	3.11e-07	2.65e-07	1.48182	0.627273	21.8818	1001.8	3.85455	79.5455	65.4401	jiangsu
2018	6	11	3.14e-07	2.65e-07	1.64545	0.00909091	24	1000.33	11.0727	69.3636	65.8691	jiangsu
2018	6	12	3.17e-07	2.65e-07	2.06364	0	27.5909	1000.11	11.0727	62.9091	66.3121	jiangsu
2018	6	13	3.2e-07	2.65e-07	2.51818	0	29.0182	999.082	11.4727	54.7273	66.7678	jiangsu
2018	6	14	3.22e-07	2.65e-07	2.65455	0.772727	26.3182	1000.55	10.7909	66	67.2349	jiangsu
2018	6	15	3.25e-07	2.65e-07	2.18182	0	25.3909	1004.71	9.81818	70.0909	67.7121	jiangsu
2018	6	16	3.28e-07	2.65e-07	3.24545	0	24.3909	1007.69	7.91818	71.5455	68.198	jiangsu
2018	6	17	3.31e-07	2.65e-07	3.29091	0	24.6909	1005.43	8.6	71.1818	68.6915	jiangsu
2018	6	18	3.34e-07	2.65e-07	2.55455	0.0636364	25.5	1002.45	4.08182	80.3636	69.1904	jiangsu
2018	6	19	3.36e-07	2.65e-07	2.27273	15.0273	23.5273	1000.82	1.13636	91.7273	69.6911	jiangsu
2018	6	20	3.39e-07	2.65e-07	1.98182	4.65455	24.0455	1003.92	4.96364	83.4545	70.1899	jiangsu
2018	6	21	3.42e-07	2.65e-07	1.71818	0	25.8091	1006.41	11.3545	70	70.6827	jiangsu
2018	6	22	3.44e-07	2.65e-07	2.08182	2.66364	23.4182	1006.2	2.66364	74	71.1658	jiangsu
2018	6	23	3.47e-07	2.65e-07	1.86364	0.190909	23.4636	1005.12	9.53636	69.1818	71.6353	jiangsu
2018	6	24	3.49e-07	2.65e-07	2.23636	0.0272727	25.0727	1005.85	7.91818	78.1818	72.0874	jiangsu
2018	6	25	3.52e-07	2.65e-07	2.17273	0.281818	28.8	1004.45	5.83636	80.8182	72.5182	jiangsu
2018	6	26	3.54e-07	2.65e-07	2.96364	1.79091	31.3545	1002.46	7.64545	70.4545	72.9239	jiangsu
2018	6	27	3.56e-07	2.65e-07	2.38182	13.9273	30.2545	1001.25	3.41818	74.3636	73.3005	jiangsu
2018	6	28	3.59e-07	2.65e-07	2.11818	13.9727	27.1727	998.664	2.04545	84.5455	73.6443	jiangsu
2018	6	29	3.61e-07	2.65e-07	1.58182	0.0272727	27.6727	1000.25	8.37273	76.7273	73.9513	jiangsu
2018	6	30	3.63e-07	4.55e-07	2.43636	3.4	26.1545	1001.75	2.72727	85.7273	74.2178	jiangsu
2018	7	1	3.65e-07	4.55e-07	2.29091	7.70909	25.8273	1002.03	5.77273	87.8182	74.4398	jiangsu
2018	7	2	3.67e-07	4.55e-07	2.56364	1.59091	26.1455	1000.7	1.97273	88.5455	74.6136	jiangsu
2018	7	3	3.69e-07	4.55e-07	1.38182	2.05455	27.2909	997.509	3.87273	87.9091	74.7352	jiangsu
2018	7	4	3.71e-07	4.55e-07	1.35455	13.6182	27.6545	997.073	2.28182	89.0909	74.8009	jiangsu
2018	7	5	3.73e-07	4.55e-07	2.44545	34.8364	25.5727	997.609	0.5	95.9091	74.8067	jiangsu
2018	7	6	3.75e-07	4.55e-07	3.28182	14.1909	25.4909	1000.46	1.55455	92.0909	74.7488	jiangsu
2018	7	7	3.77e-07	4.55e-07	3.03636	1.88182	25.1636	1003.91	1.5	92.0909	74.6233	jiangsu
2018	7	8	3.79e-07	4.55e-07	2.41818	16.4727	25.2455	1004.62	0.945455	94	74.4264	jiangsu
2018	7	9	3.8e-07	4.55e-07	2.10909	11.8182	26.9636	1005.36	3.25455	91.1818	74.1542	jiangsu
2018	7	10	3.82e-07	4.55e-07	2.46364	5.82727	27.8182	1006.91	6.04545	86.1818	73.8029	jiangsu
2018	7	11	3.84e-07	4.55e-07	3.84545	0.00909091	28.6273	1006.57	8.93636	83.5455	73.3687	jiangsu
2018	7	12	3.85e-07	4.55e-07	3.77273	0	29.8727	1005.02	11.6455	77.9091	72.8476	jiangsu
2018	7	13	3.86e-07	4.55e-07	3.29091	0	30.8455	1005.19	12.3909	73.0909	72.2358	jiangsu
2018	7	14	3.88e-07	4.55e-07	3.03636	0	31.1273	1004.75	12.3727	69.9091	71.5295	jiangsu
2018	7	15	3.89e-07	4.55e-07	2.69091	0	30.8545	1005.85	12.2909	70.5455	70.7247	jiangsu
2018	7	16	3.9e-07	4.55e-07	2.80909	0	30.1	1006.13	10.5545	73.9091	69.8177	jiangsu
2018	7	17	3.91e-07	4.55e-07	3.22727	0	30.5273	1005.75	11.6182	73.8182	68.8046	jiangsu
2018	7	18	3.92e-07	4.55e-07	3.00909	0	30.3727	1005.72	12.4727	71.7273	67.6825	jiangsu
2018	7	19	3.93e-07	4.55e-07	3.04545	0	30.1364	1005.74	12.3364	73.4545	66.4556	jiangsu
2018	7	20	3.94e-07	4.55e-07	2.90909	0	29.9818	1004.59	11.8909	73.8182	65.131	jiangsu
2018	7	21	3.95e-07	4.55e-07	3.06364	0.363636	29.3182	1004.3	10.3	78.9091	63.716	jiangsu
2018	7	22	3.96e-07	4.55e-07	4.41818	13.3091	28.0182	999.082	5.25455	85.7273	62.2178	jiangsu
2018	7	23	3.97e-07	4.55e-07	4.15455	20.4818	28.3273	997.027	3.99091	86.0909	60.6437	jiangsu
2018	7	24	3.97e-07	4.55e-07	1.52727	2.28182	30.3	1000.75	8.02727	82.3636	59.0009	jiangsu
2018	7	25	3.98e-07	4.55e-07	1.70909	1.5	31.6636	1002.14	9.18182	76.9091	57.2967	jiangsu
2018	7	26	3.98e-07	4.55e-07	1.49091	15.1727	30.0818	1003.45	6.33636	82.6364	55.5383	jiangsu
2018	7	27	3.99e-07	4.55e-07	1.10909	3.23636	29.0636	1005.06	7.47273	81.9091	53.733	jiangsu
2018	7	28	3.99e-07	4.55e-07	1.11818	0.0181818	30.5727	1004.53	8.11818	79	51.8879	jiangsu
2018	7	29	3.99e-07	4.55e-07	1.1	15.8545	29.0636	1003.29	5.54545	85.1818	50.0103	jiangsu
2018	7	30	4e-07	4.55e-07	1.39091	5.86364	29.3091	1002.74	9.69091	82.5455	48.1075	jiangsu
2018	7	31	4e-07	1.52e-07	1.7	0.218182	29.5	1003.31	10.1091	80.3636	46.1868	jiangsu
2018	8	1	4e-07	1.52e-07	1.57273	0.00909091	30.0545	1003.1	10.9818	77.2727	44.2552	jiangsu
2018	8	2	4e-07	1.52e-07	1.92727	0	29.9545	1002.85	10.4091	78.6364	42.3202	jiangsu
2018	8	3	3.99e-07	1.52e-07	3.67273	10.8818	28.5364	999.955	5.00909	87.7273	40.3889	jiangsu
2018	8	4	3.99e-07	1.52e-07	2.81818	5.8	29.1545	1000.77	6.42727	85.5455	38.4686	jiangsu
2018	8	5	3.99e-07	1.52e-07	1.77273	2.83636	30.8	1003.5	9.01818	82.4545	36.5664	jiangsu
2018	8	6	3.99e-07	1.52e-07	1.75455	1.06364	30.9455	1003.82	8.79091	82.3636	34.6898	jiangsu
2018	8	7	3.98e-07	1.52e-07	1.74545	0.0454545	30.8364	1003.99	9.61818	80.3636	32.8458	jiangsu
2018	8	8	3.98e-07	1.52e-07	1.71818	0.00909091	30.9	1004.84	10.7455	78.7273	31.0417	jiangsu
2018	8	9	3.97e-07	1.52e-07	1.30909	0.0454545	31.0727	1004.45	10.4636	76.5455	29.2849	jiangsu
2018	8	10	3.96e-07	1.52e-07	1.70909	6.43636	30.7636	1003.24	7.71818	78.8182	27.5824	jiangsu
2018	8	11	3.95e-07	1.52e-07	2.01818	0.0181818	30	1001.89	10.7455	77.2727	25.9416	jiangsu
2018	8	12	3.95e-07	1.52e-07	2.70909	6.72727	28.4091	1000.69	3.90909	86.9091	24.3697	jiangsu
2018	8	13	3.94e-07	1.52e-07	4.39091	16.0273	28.5818	999.627	1.80909	89.0909	22.8739	jiangsu
2018	8	14	3.93e-07	1.52e-07	3.81818	8.08182	29.9273	1001.99	10.1091	81.4545	21.4615	jiangsu
2018	8	15	3.91e-07	1.52e-07	2.31818	2.43636	29.4	1003.27	8.78182	84.0909	20.1398	jiangsu
2018	8	16	3.9e-07	1.52e-07	3.32727	6.29091	28.6455	1002.01	7.49091	85.7273	18.9159	jiangsu
2018	8	17	3.89e-07	1.52e-07	6.34545	59.0273	26.9	998.009	0.154545	93.0909	17.7969	jiangsu
2018	8	18	3.88e-07	1.52e-07	5.29091	13.0818	28.2727	1000.77	5.05455	87.8182	16.7851	jiangsu
2018	8	19	3.86e-07	1.52e-07	3.85455	13.0182	28.6455	1000.92	4.5	85.7273	15.8765	jiangsu
2018	8	20	3.85e-07	1.52e-07	2.26364	11.3091	27.9818	999.955	5.37273	87	15.0668	jiangsu
2018	8	21	3.83e-07	1.52e-07	2.18182	5.48182	27.4091	1001.64	5.93636	85.2727	14.3517	jiangsu
2018	8	22	3.81e-07	1.52e-07	2.34545	4.22727	27.0636	1002.37	4.27273	85.9091	13.7268	jiangsu
2018	8	23	3.8e-07	1.52e-07	2.82727	0	26.9273	1001.59	9.92727	70.6364	13.1878	jiangsu
2018	8	24	3.78e-07	1.52e-07	1.74545	0	26.2091	1003.7	10.7182	70	12.7304	jiangsu
2018	8	25	3.76e-07	1.52e-07	2.18182	0.818182	26.1364	1006.55	5.31818	81.3636	12.3503	jiangsu
2018	8	26	3.74e-07	1.52e-07	2.7	1.98182	26.2455	1005.46	2.36364	88.4545	12.0432	jiangsu
2018	8	27	3.72e-07	1.52e-07	2.53636	3.12727	27.7909	1005.39	5.19091	87.5455	11.8048	jiangsu
2018	8	28	3.7e-07	1.52e-07	2.68182	3.66364	29.3545	1005.42	10.2545	83.1818	11.6306	jiangsu
2018	8	29	3.67e-07	1.52e-07	2.69091	0.00909091	29.6091	1004.73	10.6	80.0909	11.5165	jiangsu
2018	8	30	3.65e-07	1.52e-07	2.62727	0.136364	29.7727	1005.31	9.81818	79.2727	11.458	jiangsu
2018	8	31	3.63e-07	1.52e-07	2.56364	18.7455	28.1545	1007.12	4.23636	84.5455	11.451	jiangsu
2018	9	1	3.6e-07	1.52e-07	2.42727	4.94545	26.9	1007.83	5.38182	82.7273	11.4909	jiangsu
2018	9	2	3.58e-07	1.52e-07	1.4	1.5	27.4091	1004.67	7.73636	81.5455	11.5736	jiangsu
2018	9	3	3.55e-07	1.52e-07	1.71818	8.93636	28.5545	1000.53	6.12727	85.1818	11.6947	jiangsu
2018	9	4	3.52e-07	1.52e-07	2.02727	0.181818	26.8091	1002.29	11.1636	66.9091	11.8499	jiangsu
2018	9	5	3.5e-07	1.52e-07	0.963636	0	25.8909	1004.93	6.12727	68.7273	12.0349	jiangsu
2018	9	6	3.47e-07	1.52e-07	1.80909	0.309091	25.8455	1004.35	2.76364	76.1818	12.2453	jiangsu
2018	9	7	3.44e-07	1.52e-07	1.93636	0.0636364	23.9364	1008.7	4.1	71.0909	12.4768	jiangsu
2018	9	8	3.41e-07	1.52e-07	1.81818	0.00909091	23.2818	1013.53	9.27273	64.0909	12.7251	jiangsu
2018	9	9	3.38e-07	1.52e-07	1.72727	0	22.8545	1016.48	10.2455	66.0909	12.9859	jiangsu
2018	9	10	3.35e-07	1.52e-07	1.74545	0	22.4909	1017.65	5.91818	68.1818	13.2549	jiangsu
2018	9	11	3.31e-07	1.52e-07	1.58182	0.00909091	23.5818	1014.88	4.87273	73.7273	13.5278	jiangsu
2018	9	12	3.28e-07	1.52e-07	2.09091	0	24.4727	1013.27	4.60909	78.3636	13.8002	jiangsu
2018	9	13	3.25e-07	1.52e-07	1.69091	0.354545	24.4091	1012.82	1.12727	83.9091	14.0677	jiangsu
2018	9	14	3.21e-07	1.52e-07	1.21818	4.24545	24.5909	1012.93	2.64545	88.1818	14.3262	jiangsu
2018	9	15	3.18e-07	1.52e-07	1.44545	0.390909	25.3091	1013.2	2.75455	86.6364	14.5712	jiangsu
2018	9	16	3.15e-07	1.52e-07	2.45455	14.0182	24.5909	1013.85	2.17273	89.1818	14.7985	jiangsu
2018	9	17	3.11e-07	1.52e-07	2.08182	26.8909	23.8091	1015.26	1.19091	89.7273	15.0047	jiangsu
2018	9	18	3.07e-07	1.52e-07	1.81818	3.18182	24.6182	1014.89	1.61818	89	15.1896	jiangsu
2018	9	19	3.04e-07	1.52e-07	1.71818	22.8364	25.4455	1010.19	2.78182	91.8182	15.3542	jiangsu
2018	9	20	3e-07	1.52e-07	1.58182	9.10909	24.7909	1007.72	0.681818	92.9091	15.499	jiangsu
2018	9	21	2.96e-07	1.52e-07	1.7	4.70909	23.2909	1011.19	3.66364	90.4545	15.625	jiangsu
2018	9	22	2.92e-07	1.52e-07	1.50909	0	23.8182	1014.06	5.72727	83.3636	15.7328	jiangsu
2018	9	23	2.88e-07	1.52e-07	1.3	0	22.6	1015.75	8.02727	69	15.8231	jiangsu
2018	9	24	2.84e-07	1.52e-07	2.08182	0	22.2	1017.57	9.99091	69.1818	15.8969	jiangsu
2018	9	25	2.8e-07	1.52e-07	2.21818	0	20.8818	1017.01	5.67273	69.7273	15.9547	jiangsu
2018	9	26	2.76e-07	1.52e-07	2.23636	0.0727273	20.8818	1016.84	6.76364	69.3636	15.9973	jiangsu
2018	9	27	2.72e-07	1.52e-07	1.94545	0	21.0909	1015.92	9.04545	73.1818	16.0256	jiangsu
2018	9	28	2.68e-07	1.52e-07	1.28182	0	21.7091	1014.26	5.25455	77.4545	16.0402	jiangsu
2018	9	29	2.64e-07	1.52e-07	1.15455	0	21.6091	1012.09	8.92727	76.5455	16.042	jiangsu
2018	9	30	2.6e-07	7.58e-08	2.19091	0	20.7364	1011.49	9.72727	64.3636	16.0316	jiangsu
2018	10	1	2.56e-07	7.58e-08	2.25455	0	19.1636	1016	10.3909	51.1818	16.0098	jiangsu
2018	10	2	2.51e-07	7.58e-08	0.927273	0	18.9182	1018.14	9.66364	61.7273	15.9774	jiangsu
2018	10	3	2.47e-07	7.58e-08	1.18182	0	19.9273	1019.99	9.57273	62.6364	15.9351	jiangsu
2018	10	4	2.43e-07	7.58e-08	1.71818	0	19.7727	1019.81	9.63636	68.4545	15.8837	jiangsu
2018	10	5	2.38e-07	7.58e-08	2.88182	0	19.7273	1014.75	7.07273	72.3636	15.8239	jiangsu
2018	10	6	2.34e-07	7.58e-08	2	0	19.5636	1014.57	9.45455	67.4545	15.7565	jiangsu
2018	10	7	2.29e-07	7.58e-08	1.59091	0	19.7091	1018.24	7.17273	74.4545	15.6822	jiangsu
2018	10	8	2.25e-07	7.58e-08	1.89091	0	20.0909	1017.05	3.44545	76	15.6018	jiangsu
2018	10	9	2.21e-07	7.58e-08	2.22727	2.05455	20.0818	1015	1.67273	75	15.5161	jiangsu
2018	10	10	2.16e-07	7.58e-08	2.20909	0	15.0091	1021.6	8.28182	52.4545	15.4258	jiangsu
2018	10	11	2.12e-07	7.58e-08	1.5	0	14.4273	1025.19	9.22727	56.0909	15.3316	jiangsu
2018	10	12	2.07e-07	7.58e-08	1.25455	0	14.6091	1025.3	8.6	61.4545	15.2343	jiangsu
2018	10	13	2.02e-07	7.58e-08	1.74545	0	15.8727	1022.89	8.02727	64.3636	15.1347	jiangsu
2018	10	14	1.98e-07	7.58e-08	1.78182	0	16.6636	1020.34	0.236364	72.5455	15.0335	jiangsu
2018	10	15	1.93e-07	7.58e-08	1.80909	0.581818	16.9273	1019.11	3.96364	73.7273	14.9314	jiangsu
2018	10	16	1.89e-07	7.58e-08	1.3	2.78182	16.4273	1017.44	4.26364	80.9091	14.8293	jiangsu
2018	10	17	1.84e-07	7.58e-08	1.67273	0.0363636	15.8818	1017.69	5.81818	76.4545	14.7278	jiangsu
2018	10	18	1.8e-07	7.58e-08	2.33636	0	14.5545	1022.3	9.03636	59.3636	14.6274	jiangsu
2018	10	19	1.75e-07	7.58e-08	1.67273	0	14.2818	1025.03	8.15455	62.2727	14.5285	jiangsu
2018	10	20	1.71e-07	7.58e-08	1.83636	0	15.8909	1023.99	2.21818	72.9091	14.4313	jiangsu
2018	10	21	1.66e-07	7.58e-08	1.75455	0.163636	16.5364	1020.77	4.78182	74.7273	14.3362	jiangsu
2018	10	22	1.61e-07	7.58e-08	1.27273	5.12727	16.1273	1017.96	1.22727	88.4545	14.2434	jiangsu
2018	10	23	1.57e-07	7.58e-08	1.49091	0.0181818	16.3182	1019.21	7.20909	78.2727	14.1533	jiangsu
2018	10	24	1.52e-07	7.58e-08	1.4	0	17.0818	1018.65	7.34545	75.9091	14.0662	jiangsu
2018	10	25	1.48e-07	7.58e-08	2.10909	0.7	17.2273	1016.04	1.1	81.7273	13.9823	jiangsu
2018	10	26	1.43e-07	7.58e-08	2.95455	0.263636	17.3273	1016.75	6.83636	62.4545	13.902	jiangsu
2018	10	27	1.39e-07	7.58e-08	1.36364	0	12.9818	1021.32	9.43636	49.1818	13.8256	jiangsu
2018	10	28	1.35e-07	7.58e-08	2.3	0	15.7091	1014.65	9.31818	46.8182	13.7533	jiangsu
2018	10	29	1.3e-07	7.58e-08	1.68182	0	15.6455	1015.5	9.20909	56.7273	13.6856	jiangsu
2018	10	30	1.26e-07	7.58e-08	1.45455	0	14.3727	1021.06	8.50909	67.3636	13.6226	jiangsu
2018	10	31	1.21e-07	0	1.54545	0	13.9091	1024.49	8.28182	62.7273	13.5647	jiangsu
2018	11	1	1.17e-07	0	1.36364	0	12.8273	1026.29	8.7	67.2727	13.5122	jiangsu
2018	11	2	1.13e-07	0	1.66364	0	13.4636	1025.5	7.44545	69.1818	13.4654	jiangsu
2018	11	3	1.09e-07	0	1.78182	0	15.0364	1021.94	3.75455	77.3636	13.4247	jiangsu
2018	11	4	1.04e-07	0	1.87273	0	17.0455	1019.61	2.91818	80.7273	13.3902	jiangsu
2018	11	5	1e-07	0	2.32727	2.8	16.1	1021.25	0.0545455	88.6364	13.3623	jiangsu
2018	11	6	9.62e-08	0	3.1	14.7455	12.8636	1023.45	0	93.2727	13.3414	jiangsu
2018	11	7	9.22e-08	0	2.84545	16.0909	12.2636	1022.13	0.0727273	93.2727	13.3277	jiangsu
2018	11	8	8.82e-08	0	3	13.1455	9.95455	1017.99	0.127273	89.3636	13.3215	jiangsu
2018	11	9	8.43e-08	0	1.42727	0	10.8	1020.88	8.55455	79.4545	13.3232	jiangsu
2018	11	10	8.05e-08	0	1.82727	0	12.3909	1022.32	7.61818	79.9091	13.333	jiangsu
2018	11	11	7.67e-08	0	1.95455	2.7	13.4	1019.74	0.4	90.0909	13.3512	jiangsu
2018	11	12	7.3e-08	0	1.61818	0.236364	12.7182	1020.49	3.15455	83.9091	13.3782	jiangsu
2018	11	13	6.93e-08	0	1.32727	0	11.7273	1020.68	6.48182	77.6364	13.4142	jiangsu
2018	11	14	6.58e-08	0	2.02727	0	12.4545	1021.19	5.32727	77	13.4596	jiangsu
2018	11	15	6.23e-08	0	1.85455	1.14545	13.1727	1020.79	0.509091	83.2727	13.5147	jiangsu
2018	11	16	5.89e-08	0	3.19091	1.31818	11.4545	1023	1.21818	85.5455	13.5797	jiangsu
2018	11	17	5.55e-08	0	2.1	0.0909091	9.66364	1023.92	3.01818	72.5455	13.6544	jiangsu
2018	11	18	5.23e-08	0	1.74545	9.25455	8.46364	1022.1	0.1	92	13.7375	jiangsu
2018	11	19	4.91e-08	0	1.47273	0.163636	8.35455	1023.86	5.11818	84.6364	13.8276	jiangsu
2018	11	20	4.6e-08	0	1.73636	0	9.66364	1021.85	4.59091	86.0909	13.9231	jiangsu
2018	11	21	4.31e-08	0	2.2	11.9273	11.4727	1020.94	0.718182	89.9091	14.0227	jiangsu
2018	11	22	4.02e-08	0	1.64545	0	8.61818	1027.12	7.64545	73.6364	14.1249	jiangsu
2018	11	23	3.74e-08	0	2.12727	0	9.61818	1022.93	7.95455	68.7273	14.2283	jiangsu
2018	11	24	3.48e-08	0	1.11818	0	10.3273	1022.46	7.18182	80.7273	14.3314	jiangsu
2018	11	25	3.22e-08	0	1.3	0	10.9727	1021.59	4.78182	84.6364	14.4327	jiangsu
2018	11	26	2.97e-08	0	1.12727	0	11.6818	1021.2	5.43636	89.5455	14.5309	jiangsu
2018	11	27	2.74e-08	0	1.19091	0	10.5818	1022.19	4.5	90	14.6244	jiangsu
2018	11	28	2.52e-08	0	1.23636	0	10.8273	1021.83	2.25455	89.7273	14.7119	jiangsu
2018	11	29	2.31e-08	0	1.10909	0	10.6818	1023.89	2.95455	90.6364	14.7919	jiangsu
2018	11	30	2.11e-08	0	1.44545	0.1	12.1182	1023.12	1.51818	88.3636	14.8629	jiangsu
2018	12	1	1.92e-08	0	1.52727	1.30909	13.7	1020.86	3.24545	91.2727	14.9236	jiangsu
2018	12	2	1.75e-08	0	1.99091	3.1	15.1273	1015.1	0	97.5455	14.9724	jiangsu
2018	12	3	1.59e-08	0	1.75455	4.10909	14.0182	1015.59	0	97.9091	15.0078	jiangsu
2018	12	4	1.44e-08	0	3.48182	14.8	9.41818	1023.33	2.09091	82.9091	15.0286	jiangsu
2018	12	5	1.3e-08	0	3.24545	5.01818	7.70909	1024.83	0.0363636	76.3636	15.0332	jiangsu
2018	12	6	1.18e-08	0	3.33636	13.6455	6.30909	1025.95	0.336364	85.8182	15.0201	jiangsu
2018	12	7	1.08e-08	0	3.03636	2.55455	1.47273	1035.18	1.11818	59.8182	14.988	jiangsu
2018	12	8	9.87e-09	0	2.5	0.0181818	-0.445455	1036.9	2.5	51.4545	14.9354	jiangsu
2018	12	9	9.1e-09	0	2.11818	0.290909	0.627273	1034.18	1.60909	64.4545	14.8608	jiangsu
2018	12	10	8.48e-09	0	2.50909	6.81818	4.34545	1029.43	0	88	14.7628	jiangsu
2018	12	11	8.02e-09	0	2.81818	6.92727	3.38182	1030.02	0	89.6364	14.64	jiangsu
2018	12	12	7.71e-09	0	2.09091	0	0.690909	1033.73	7.44545	63.3636	14.4908	jiangsu
2018	12	13	7.55e-09	0	1.16364	0	0.518182	1033.11	7.38182	67.0909	14.314	jiangsu
2018	12	14	7.56e-09	0	1.67273	0	2.71818	1034.93	5.90909	69.5455	14.1079	jiangsu
2018	12	15	7.74e-09	0	1.60909	0.490909	4.33636	1029.27	0.163636	83.4545	13.8712	jiangsu
2018	12	16	8.07e-09	0	2.47273	2.87273	5.20909	1023.05	5.08182	81.9091	13.6024	jiangsu
2018	12	17	8.58e-09	0	1.38182	0	4.97273	1023.14	7.16364	73.5455	13.3006	jiangsu
2018	12	18	9.26e-09	0	1.12727	0	6.14545	1021.05	7.83636	76.8182	12.9669	jiangsu
2018	12	19	1.01e-08	0	1.36364	0.8	8.51818	1018.32	0.127273	75.9091	12.6039	jiangsu
2018	12	20	1.11e-08	0	1.59091	2.07273	9.61818	1019.15	2.21818	86.5455	12.2138	jiangsu
2018	12	21	1.23e-08	0	1.02727	0	9.04545	1020.67	1.06364	92.4545	11.7989	jiangsu
2018	12	22	1.37e-08	0	2.19091	4.86364	9.14545	1022.28	0	90	11.3615	jiangsu
2018	12	23	1.53e-08	0	1.99091	1.12727	6.64545	1028.28	7.01818	71.9091	10.9039	jiangsu
2018	12	24	1.71e-08	0	1.78182	0	5.65455	1026.36	6.86364	72.2727	10.4285	jiangsu
2018	12	25	1.9e-08	0	1.84545	3.19091	7.66364	1020.68	0	85.0909	9.93754	jiangsu
2018	12	26	2.11e-08	0	3.72727	9.35455	5.83636	1023.55	0.309091	87.2727	9.43336	jiangsu
2018	12	27	2.35e-08	0	3.7	1.12727	2.10909	1031.62	0.827273	69.4545	8.91828	jiangsu
2018	12	28	2.6e-08	0	3.48182	0	-2.51818	1038.53	8	47.1818	8.3946	jiangsu
2018	12	29	2.87e-08	0	1.94545	0	-3.06364	1040.06	7.79091	47	7.86464	jiangsu
2018	12	30	3.16e-08	0	2.02727	0.372727	-1.55455	1039.78	1.76364	55.9091	7.3307	jiangsu
2018	12	31	3.48e-08	0	1.86364	0.490909	-0.481818	1038.62	5.20909	69.3636	6.79511	jiangsu
2019	1	1	0	0	1.51818	0	0.218182	1037.69	6.53636	62.9091	6.26017	jiangsu
2019	1	2	1.55e-11	0	1.27273	0	0.327273	1035.8	3.5	65	5.7282	jiangsu
2019	1	3	4.5e-11	0	1.67273	0	2.88182	1032.98	0.490909	72.7273	5.20151	jiangsu
2019	1	4	8.92e-11	0	2.06364	6.40909	4.89091	1027.97	0	94.9091	4.68241	jiangsu
2019	1	5	1.49e-10	0	2.06364	2.81818	3.81818	1027.65	0	92.0909	4.17323	jiangsu
2019	1	6	2.24e-10	0	1.30909	2.01818	3.02727	1029.48	0	91.8182	3.67626	jiangsu
2019	1	7	3.15e-10	0	1.53636	0.854545	3.91818	1028.15	0.127273	88	3.19383	jiangsu
2019	1	8	4.24e-10	0	2.19091	0.181818	3.68182	1031.46	3.26364	68.6364	2.72825	jiangsu
2019	1	9	5.5e-10	0	1.92727	5.36364	1.61818	1032.2	0.172727	80.4545	2.28182	jiangsu
2019	1	10	6.95e-10	0	1.35455	1.86364	2.53636	1026.49	1.26364	94.1818	1.85688	jiangsu
2019	1	11	8.58e-10	0	1.36364	4.69091	3.84545	1023.27	0	96.0909	1.45571	jiangsu
2019	1	12	1.04e-09	0	1.79091	1.40909	3.51818	1024.43	0.0727273	88.4545	1.08065	jiangsu
2019	1	13	1.25e-09	0	0.927273	0	2.84545	1026.5	2.28182	86.9091	0.734001	jiangsu
2019	1	14	1.47e-09	0	1.39091	0	3.27273	1025.32	0.454545	89.1818	0.418077	jiangsu
2019	1	15	1.72e-09	0	2.86364	0.990909	3.21818	1028.83	3.04545	75.4545	0.135194	jiangsu
2019	1	16	1.99e-09	0	1.68182	0	-0.390909	1030.03	7.13636	62	0	jiangsu
2019	1	17	2.28e-09	0	1.08182	0	0.809091	1027.4	7.52727	68.9091	0	jiangsu
2019	1	18	2.6e-09	0	1.8	0	3.07273	1024.95	7.42727	70.6364	0	jiangsu
2019	1	19	2.94e-09	0	1.83636	0.00909091	5.28182	1020.71	0.9	77.9091	0	jiangsu
2019	1	20	3.3e-09	0	2.42727	0	3.35455	1028.92	7.35455	63	0	jiangsu
2019	1	21	3.7e-09	0	1.81818	0	2.2	1026.99	7.8	57.9091	0	jiangsu
2019	1	22	4.12e-09	0	2.03636	0	3.71818	1022.46	8.45455	54.2727	0	jiangsu
2019	1	23	4.57e-09	0	1.15455	0	4.53636	1022.32	8.18182	59.7273	0	jiangsu
2019	1	24	5.04e-09	0	1.37273	0	4.55455	1023.46	7.62727	66.1818	0	jiangsu
2019	1	25	5.55e-09	0	2.62727	0	4.34545	1027.65	2.66364	71.7273	0	jiangsu
2019	1	26	6.09e-09	0	2.00909	0	1.41818	1034.09	7.04545	53.9091	0	jiangsu
2019	1	27	6.65e-09	0	1.60909	0	2.81818	1027.84	8.81818	63.6364	0	jiangsu
2019	1	28	7.25e-09	0	1.33636	0.2	5.4	1025.14	1.7	62.1818	0	jiangsu
2019	1	29	7.88e-09	0	1.48182	0.0636364	4.66364	1025.73	1.33636	69.4545	0	jiangsu
2019	1	30	8.55e-09	0	2.4	5.76364	5.44545	1022.73	0	90.9091	0	jiangsu
2019	1	31	9.24e-09	0	3.16364	14.8909	1.80909	1026.79	2.94545	83.5455	0	jiangsu
2019	2	1	9.98e-09	0	2.34545	0	1.15455	1026.8	3.76364	81.5455	0	jiangsu
2019	2	2	1.07e-08	0	2.00909	0.218182	4	1015.07	0	88.4545	0	jiangsu
2019	2	3	1.15e-08	0	2.48182	1.4	5.64545	1018.12	0.427273	89.4545	0	jiangsu
2019	2	4	1.24e-08	0	1.70909	0	4.22727	1025.22	6.21818	76.4545	0	jiangsu
2019	2	5	1.33e-08	0	1.71818	0	6.44545	1016.97	4.92727	81.0909	0	jiangsu
2019	2	6	1.42e-08	0	1.9	0	8.05455	1013.36	4.2	87.4545	0	jiangsu
2019	2	7	1.51e-08	0	5.23636	2.62727	3.34545	1023.57	2.69091	73.6364	0	jiangsu
2019	2	8	1.61e-08	0	2.64545	5.5	-0.490909	1027.55	0	80	0	jiangsu
2019	2	9	1.71e-08	0	2.18182	6.05455	-0.118182	1030.64	1.3	78.2727	0.010991	jiangsu
2019	2	10	1.82e-08	0	2.28182	0.272727	-0.0181818	1032.35	0	75.3636	0.0514252	jiangsu
2019	2	11	1.93e-08	0	1.21818	0	0.181818	1032.7	5.62727	78.0909	0.0772779	jiangsu
2019	2	12	2.05e-08	0	2.23636	7.85455	1.99091	1030.1	0.772727	87.0909	0.0865408	jiangsu
2019	2	13	2.17e-08	0	2.89091	1.77273	4.41818	1030.57	1.10909	85.0909	0.0772055	jiangsu
2019	2	14	2.29e-08	0	3.39091	7.31818	3.4	1029.05	0	90.6364	0.0472639	jiangsu
2019	2	15	2.42e-08	0	1.60909	5.14545	3.78182	1025.53	0.290909	91.3636	0	jiangsu
2019	2	16	2.55e-08	0	2.4	0.327273	2.04545	1028.62	4.51818	63.9091	0	jiangsu
2019	2	17	2.69e-08	0	1.71818	0	2.77273	1028.18	4.3	53.9091	0	jiangsu
2019	2	18	2.83e-08	0	2.1	9.28182	2.93636	1021.54	0	86.8182	0	jiangsu
2019	2	19	2.98e-08	0	2.39091	3.7	3.71818	1020.44	0.936364	86	0	jiangsu
2019	2	20	3.13e-08	0	1.77273	2.35455	3.71818	1025.9	1.47273	86.2727	0	jiangsu
2019	2	21	3.28e-08	0	2.06364	1.3	4.2	1026.58	1.77273	83.3636	0	jiangsu
2019	2	22	3.44e-08	0	1.56364	5.11818	3.60909	1024.21	0.0545455	88.1818	0	jiangsu
2019	2	23	3.6e-08	0	1.42727	0	4.79091	1024.38	4.54545	76.9091	0	jiangsu
2019	2	24	3.77e-08	0	0.827273	0	5.21818	1022.3	7.52727	71.7273	0	jiangsu
2019	2	25	3.95e-08	0	1.63636	0	6.09091	1022.22	7.23636	74.9091	0	jiangsu
2019	2	26	4.12e-08	0	2.72727	0.218182	6.44545	1023.15	1.62727	78	0	jiangsu
2019	2	27	4.31e-08	0	1.98182	1.1	6.50909	1020.66	0.127273	84.8182	0	jiangsu
2019	2	28	4.5e-08	0	1.3	0.00909091	6.97273	1020.65	2.33636	78.3636	0	jiangsu
2019	3	1	4.69e-08	0	2.02727	0.1	7.29091	1021.64	1.41818	74.2727	0	jiangsu
2019	3	2	4.89e-08	0	2.13636	0.663636	7.4	1017.46	0	74.3636	0	jiangsu
2019	3	3	5.09e-08	0	1.67273	0.0181818	7.10909	1014.16	0.1	71.7273	0	jiangsu
2019	3	4	5.3e-08	0	1.70909	0	8.62727	1017.2	8.29091	69	0	jiangsu
2019	3	5	5.51e-08	0	2.58182	2.31818	8.81818	1016.16	0.854545	79	0	jiangsu
2019	3	6	5.72e-08	0	2.6	0.363636	9.71818	1018.76	6.20909	73.0909	0	jiangsu
2019	3	7	5.95e-08	0	2.55455	0	6.65455	1025.93	9.65455	54.1818	0	jiangsu
2019	3	8	6.17e-08	0	2.44545	0	6.76364	1023.03	8.16364	62.4545	0	jiangsu
2019	3	9	6.41e-08	0	1.82727	1.41818	8.95455	1016.11	0.536364	84.3636	0	jiangsu
2019	3	10	6.64e-08	0	1.97273	0.0454545	9.6	1015.27	3.76364	84.6364	0	jiangsu
2019	3	11	6.88e-08	0	2.75455	0.127273	11.4818	1013.43	9.07273	60.9091	0	jiangsu
2019	3	12	7.13e-08	0	3.03636	0	10.8909	1015.45	9.91818	50.9091	0	jiangsu
2019	3	13	7.38e-08	0	1.90909	0	9.35455	1022.84	8.35455	55.2727	0	jiangsu
2019	3	14	7.64e-08	0	2.46364	0.136364	11.7818	1021.9	7.46364	57.3636	0	jiangsu
2019	3	15	7.9e-08	0	2.65455	0	12.4636	1021.91	9.93636	51.2727	0	jiangsu
2019	3	16	8.17e-08	0	2.49091	0	12.7727	1020.35	9.6	47.4545	0	jiangsu
2019	3	17	8.44e-08	0	2.64545	0	13.3	1021	8.59091	55.0909	0	jiangsu
2019	3	18	8.71e-08	0	2.44545	0	13.1	1016.46	4.07273	67.7273	0.359348	jiangsu
2019	3	19	9e-08	0	3.12727	0	14.3818	1013.63	9.99091	66.8182	0.925595	jiangsu
2019	3	20	9.28e-08	0	3.47273	16.1909	15.2545	1002.71	2.23636	82.9091	1.54529	jiangsu
2019	3	21	9.57e-08	0	3.34545	0.381818	11.9182	1013.93	1.9	76.8182	2.21382	jiangsu
2019	3	22	9.87e-08	0	2.91818	0	8.56364	1023.35	5.67273	54.5455	2.92659	jiangsu
2019	3	23	1.02e-07	0	2.01818	0	9.56364	1025.42	9.38182	54.2727	3.67899	jiangsu
2019	3	24	1.05e-07	0	2.48182	0	10.4182	1020.97	7.56364	60.1818	4.46642	jiangsu
2019	3	25	1.08e-07	0	2.25455	0.354545	13.2818	1015.35	8.40909	62.6364	5.28427	jiangsu
2019	3	26	1.11e-07	0	2.19091	0	15.6545	1017.27	9.42727	63.4545	6.12793	jiangsu
2019	3	27	1.14e-07	0	1.84545	0.963636	16.1545	1012.31	3.87273	65.3636	6.9928	jiangsu
2019	3	28	1.17e-07	0	3.07273	0.681818	12.9182	1012.5	3.52727	75.1818	7.87429	jiangsu
2019	3	29	1.21e-07	0	1.83636	0.0636364	12.5091	1012.74	4.03636	80.8182	8.76777	jiangsu
2019	3	30	1.24e-07	0	2.71818	0.127273	12.1182	1017.73	6.94545	61.8182	9.66865	jiangsu
2019	3	31	1.27e-07	0	1.81818	0	10.4545	1024.77	9.78182	40.1818	10.5723	jiangsu
2019	4	1	1.31e-07	1.89e-07	2.38182	0	12.8364	1022.65	10.6636	45	11.4742	jiangsu
2019	4	2	1.34e-07	1.89e-07	2.40909	0	13.5909	1020.23	4.45455	58.5455	12.3696	jiangsu
2019	4	3	1.38e-07	1.89e-07	2.67273	0	13.3727	1023.18	8.5	67.2727	13.254	jiangsu
2019	4	4	1.41e-07	1.89e-07	2.42727	0	13.7273	1017.83	4.52727	70.7273	14.1228	jiangsu
2019	4	5	1.45e-07	1.89e-07	1.99091	0	16.9545	1011.33	9.30909	67.1818	14.9714	jiangsu
2019	4	6	1.49e-07	1.89e-07	2.77273	0	19.3545	1007.35	10.6091	63.0909	15.7951	jiangsu
2019	4	7	1.52e-07	1.89e-07	2.85455	0.645455	17.2636	1008.36	7.09091	72.6364	16.5893	jiangsu
2019	4	8	1.56e-07	1.89e-07	3.90909	0.0181818	15.8818	1010.3	8.48182	79	17.3496	jiangsu
2019	4	9	1.6e-07	1.89e-07	5.12727	18.9545	12.5818	1006.44	0.927273	88.4545	18.0711	jiangsu
2019	4	10	1.64e-07	1.89e-07	2.68182	0.0636364	9.93636	1016.81	1.73636	76.2727	18.7494	jiangsu
2019	4	11	1.67e-07	1.89e-07	1.48182	0.163636	11.6364	1015.73	4.20909	69.1818	19.3799	jiangsu
2019	4	12	1.71e-07	1.89e-07	1.49091	0	13.2909	1017.59	7.68182	69.4545	19.9579	jiangsu
2019	4	13	1.75e-07	1.89e-07	2.3	0.2	15.5727	1015.55	7.8	66.8182	20.4788	jiangsu
2019	4	14	1.79e-07	1.89e-07	2.20909	0.3	15.8636	1017.98	6.48182	66.7273	20.938	jiangsu
2019	4	15	1.83e-07	1.89e-07	2.14545	0	14.7909	1018.27	10.0091	57.7273	21.3309	jiangsu
2019	4	16	1.87e-07	1.89e-07	2.41818	0.2	15.1182	1011.75	2.96364	65	21.653	jiangsu
2019	4	17	1.91e-07	1.89e-07	2.14545	0	18.0091	1009.12	10.6091	72.0909	21.8996	jiangsu
2019	4	18	1.95e-07	1.89e-07	2.86364	0	21.2455	1007.15	11.0364	65.4545	22.07	jiangsu
2019	4	19	1.99e-07	1.89e-07	3.86364	0	16.3182	1011.93	6.27273	74.4545	22.17	jiangsu
2019	4	20	2.03e-07	1.89e-07	2.51818	0.0818182	17.9364	1009.51	0.781818	87.0909	22.2057	jiangsu
2019	4	21	2.08e-07	1.89e-07	2.71818	1.80909	17.8727	1008.95	0	94.4545	22.1834	jiangsu
2019	4	22	2.12e-07	1.89e-07	2.91818	5.82727	16.8909	1010.05	0	96.5455	22.1093	jiangsu
2019	4	23	2.16e-07	1.89e-07	1.59091	8.59091	18.5	1006.77	0.390909	92.7273	21.9898	jiangsu
2019	4	24	2.2e-07	1.89e-07	1.79091	0.136364	19.0727	1007.27	1.79091	87.8182	21.8312	jiangsu
2019	4	25	2.24e-07	1.89e-07	2.48182	0.490909	16.1727	1009.27	1.33636	85.4545	21.6396	jiangsu
2019	4	26	2.29e-07	1.89e-07	2.3	0.136364	11.4364	1017.09	3.64545	69.6364	21.4213	jiangsu
2019	4	27	2.33e-07	1.89e-07	3.10909	0.0454545	13.1818	1018.34	8.27273	66	21.1826	jiangsu
2019	4	28	2.37e-07	1.89e-07	2.14545	2.57273	13.9091	1014.95	0.409091	88.9091	20.9298	jiangsu
2019	4	29	2.42e-07	1.89e-07	1.83636	17.7364	14.0545	1011.23	0.454545	95.3636	20.6691	jiangsu
2019	4	30	2.46e-07	1.89e-07	1.63636	0.272727	15.3182	1010.35	3.69091	86.7273	20.4069	jiangsu
2019	5	1	2.51e-07	4.53e-07	2.21818	0.0272727	18.1545	1012.03	9.14545	66.1818	20.1492	jiangsu
2019	5	2	2.55e-07	4.53e-07	1.36364	0	18.5545	1015.4	10.6091	57	19.9025	jiangsu
2019	5	3	2.59e-07	4.53e-07	1.63636	0	19.9636	1017.1	12.0455	46.5455	19.673	jiangsu
2019	5	4	2.64e-07	4.53e-07	2.57273	0	20.8818	1014.94	7	42.5455	19.4669	jiangsu
2019	5	5	2.68e-07	4.53e-07	2.74545	0	20.2091	1013.85	7.71818	54.9091	19.2906	jiangsu
2019	5	6	2.73e-07	4.53e-07	3.89091	0	15.9455	1019.97	6.95455	51.9091	19.1502	jiangsu
2019	5	7	2.77e-07	4.53e-07	1.72727	0	16.2182	1017.65	8.01818	47.3636	19.052	jiangsu
2019	5	8	2.82e-07	4.53e-07	1.93636	0	16.9545	1011.94	1.72727	50.3636	19.0024	jiangsu
2019	5	9	2.86e-07	4.53e-07	1.48182	0	19.7273	1009.24	9.90909	56.3636	19.0075	jiangsu
2019	5	10	2.91e-07	4.53e-07	1.79091	0	21.2364	1009.74	9.60909	61.0909	19.0737	jiangsu
2019	5	11	2.95e-07	4.53e-07	1.82727	0.218182	22.2273	1010.44	6.3	65.0909	19.2071	jiangsu
2019	5	12	3e-07	4.53e-07	1.98182	1.26364	23.5273	1010.36	6.94545	64.0909	19.4141	jiangsu
2019	5	13	3.04e-07	4.53e-07	2.61818	0.0909091	20.9455	1009.91	1.07273	67.2727	19.701	jiangsu
2019	5	14	3.09e-07	4.53e-07	1.93636	0	20.1909	1009.8	4.83636	76.4545	20.0739	jiangsu
2019	5	15	3.13e-07	4.53e-07	2.78182	0.254545	20.8455	1008.14	0.527273	84.1818	20.5392	jiangsu
2019	5	16	3.18e-07	4.53e-07	1.66364	0.490909	20.8818	1006.41	0.172727	90.5455	21.1031	jiangsu
2019	5	17	3.22e-07	4.53e-07	1.98182	0.345455	21.3091	1003.95	0.127273	90.2727	21.7718	jiangsu
2019	5	18	3.26e-07	4.53e-07	2.9	0.172727	19.2	1005.95	0.1	85.8182	22.5501	jiangsu
2019	5	19	3.31e-07	4.53e-07	1.72727	0	21.2364	1006.5	5.24545	75.2727	23.4343	jiangsu
2019	5	20	3.35e-07	4.53e-07	2.93636	0.0272727	21.7273	1011.31	9.91818	35.1818	24.4179	jiangsu
2019	5	21	3.4e-07	4.53e-07	1.81818	0	22.2182	1009.3	11.3273	37.8182	25.4947	jiangsu
2019	5	22	3.44e-07	4.53e-07	2.06364	0	24.2818	1006.65	6.98182	41.2727	26.6582	jiangsu
2019	5	23	3.49e-07	4.53e-07	2.29091	0	27.3182	1007.9	12.7818	40.4545	27.9022	jiangsu
2019	5	24	3.53e-07	4.53e-07	2.81818	0	28.1182	1008.24	11.0545	36	29.2203	jiangsu
2019	5	25	3.57e-07	4.53e-07	3.52727	3.84545	24.0727	1006.37	2.20909	69.6364	30.606	jiangsu
2019	5	26	3.62e-07	4.53e-07	3.06364	24.0091	22.6818	1003.05	0.145455	94.1818	32.0532	jiangsu
2019	5	27	3.66e-07	4.53e-07	3.15455	1.11818	21.8273	1008.39	3.2	75.5455	33.5553	jiangsu
2019	5	28	3.71e-07	4.53e-07	1.74545	0	20.7545	1015.25	5.43636	51.0909	35.1061	jiangsu
2019	5	29	3.75e-07	4.53e-07	1.68182	0	23.1455	1012.45	10.2636	42.8182	36.6992	jiangsu
2019	5	30	3.79e-07	4.53e-07	1.80909	1.79091	20.2727	1008.87	0	63.2727	38.3283	jiangsu
2019	5	31	3.83e-07	4.53e-07	1.57273	2.84545	21.5091	1009.31	6.81818	73.1818	39.9869	jiangsu
2019	6	1	3.88e-07	3.4e-07	2.23636	0	23.7636	1007	4.40909	59	41.6688	jiangsu
2019	6	2	3.92e-07	3.4e-07	2.24545	0	24.7182	1003.82	10.7818	55.4545	43.3676	jiangsu
2019	6	3	3.96e-07	3.4e-07	2.71818	0	26.6091	1003.15	11.3909	56.3636	45.0769	jiangsu
2019	6	4	4e-07	3.4e-07	2.15455	0	27.5182	1005	10.9818	59.1818	46.7904	jiangsu
2019	6	5	4.04e-07	3.4e-07	3.02727	0	27.7091	1006.09	8.68182	61.9091	48.5017	jiangsu
2019	6	6	4.08e-07	3.4e-07	4.84545	37.2182	23.4727	1001.1	0.618182	83.9091	50.2045	jiangsu
2019	6	7	4.12e-07	3.4e-07	1.95455	0	23.1727	1007.47	7.34545	69.3636	51.8924	jiangsu
2019	6	8	4.16e-07	3.4e-07	2.18182	5.04545	24.6545	1005.04	7.60909	70.8182	53.5591	jiangsu
2019	6	9	4.2e-07	3.4e-07	2.31818	1.34545	26.0909	1001.07	8.20909	71.5455	55.1982	jiangsu
2019	6	10	4.24e-07	3.4e-07	2.7	0.0272727	24.4636	1003.61	8.69091	66.8182	56.8033	jiangsu
2019	6	11	4.28e-07	3.4e-07	2.07273	0	23.7455	1007.04	8.80909	65.8182	58.3682	jiangsu
2019	6	12	4.32e-07	3.4e-07	2.09091	0	23.8636	1007.69	5.81818	68.0909	59.8864	jiangsu
2019	6	13	4.35e-07	3.4e-07	2.46364	0.0454545	22.7364	1005.79	2.2	73.4545	61.3516	jiangsu
2019	6	14	4.39e-07	3.4e-07	1.63636	0.354545	23.5091	1004.13	9.12727	68.7273	62.7574	jiangsu
2019	6	15	4.43e-07	3.4e-07	1.80909	0.290909	26.0182	1004.33	8.45455	60.3636	64.0975	jiangsu
2019	6	16	4.46e-07	3.4e-07	2.09091	0	26.1727	1006.33	0.381818	64.0909	65.3656	jiangsu
2019	6	17	4.5e-07	3.4e-07	2.37273	0.136364	27.0455	1007.53	2.41818	63.8182	66.5554	jiangsu
2019	6	18	4.53e-07	3.4e-07	2.23636	20.1364	23.6273	1005.11	2.71818	85.7273	67.664	jiangsu
2019	6	19	4.57e-07	3.4e-07	1.67273	0.163636	24.6545	1004.95	2.02727	83.3636	68.6917	jiangsu
2019	6	20	4.6e-07	3.4e-07	1.83636	3.04545	23.5727	1004.55	0.145455	88.3636	69.6387	jiangsu
2019	6	21	4.63e-07	3.4e-07	2.28182	3.83636	24.7455	1004.02	4.12727	80.8182	70.5053	jiangsu
2019	6	22	4.67e-07	3.4e-07	2.28182	0	24.2818	1005.86	4.23636	73	71.2917	jiangsu
2019	6	23	4.7e-07	3.4e-07	2.05455	0	24.6818	1007.17	10.3545	65.1818	71.9984	jiangsu
2019	6	24	4.73e-07	3.4e-07	2.65455	0	24.7909	1009.08	8.19091	67.7273	72.6256	jiangsu
2019	6	25	4.76e-07	3.4e-07	3.73636	0.372727	24.2909	1008.41	3.12727	73.3636	73.1736	jiangsu
2019	6	26	4.79e-07	3.4e-07	2.13636	6.17273	23.3909	1004.27	1.00909	88	73.6426	jiangsu
2019	6	27	4.82e-07	3.4e-07	1.43636	0.709091	25.1273	1000.38	3.26364	83.7273	74.033	jiangsu
2019	6	28	4.84e-07	3.4e-07	1.85455	2.66364	27.3545	998.227	4.89091	80.0909	74.3451	jiangsu
2019	6	29	4.87e-07	3.4e-07	2.19091	27.2727	26.2909	996	1.13636	89.5455	74.579	jiangsu
2019	6	30	4.9e-07	3.4e-07	1.50909	2.49091	27.0182	999.791	1.83636	85.1818	74.7353	jiangsu
2019	7	1	4.93e-07	6.42e-07	1.65455	0.409091	26.6909	1003.85	3.89091	80.3636	74.8141	jiangsu
2019	7	2	4.95e-07	6.42e-07	1.79091	0.118182	26.5727	1006.55	6.32727	76.2727	74.8157	jiangsu
2019	7	3	4.97e-07	6.42e-07	1.91818	2.06364	26.8182	1005.75	5.03636	74.2727	74.7404	jiangsu
2019	7	4	5e-07	6.42e-07	1.68182	0	26.5727	1004.82	2.18182	75.5455	74.5885	jiangsu
2019	7	5	5.02e-07	6.42e-07	1.98182	0	27.3182	999.764	8.90909	68.9091	74.3603	jiangsu
2019	7	6	5.04e-07	6.42e-07	2.71818	21.6	25.8182	997.445	3.03636	80.8182	74.0562	jiangsu
2019	7	7	5.06e-07	6.42e-07	2.47273	9.77273	25.1818	1000.77	4.87273	80.6364	73.6763	jiangsu
2019	7	8	5.08e-07	6.42e-07	2.71818	0.118182	24.8455	1004.67	2.30909	80.3636	73.221	jiangsu
2019	7	9	5.1e-07	6.42e-07	2.27273	1.98182	23.7273	1002.95	0.609091	85.0909	72.6905	jiangsu
2019	7	10	5.12e-07	6.42e-07	1.46364	2.36364	23.6364	1003.3	2.92727	84.7273	72.0852	jiangsu
2019	7	11	5.14e-07	6.42e-07	1.21818	0.218182	25.5909	1006.38	5.63636	78.6364	71.4054	jiangsu
2019	7	12	5.16e-07	6.42e-07	1.51818	9.19091	25.1	1004.61	0.236364	87.7273	70.6514	jiangsu
2019	7	13	5.17e-07	6.42e-07	1.53636	13.0455	24.5091	1000.6	2.38182	85	69.8233	jiangsu
2019	7	14	5.19e-07	6.42e-07	1.54545	0.727273	26.6818	1001.52	7.54545	76.5455	68.9216	jiangsu
2019	7	15	5.2e-07	6.42e-07	1.72727	0.318182	27.5727	1003.67	8.25455	75.5455	67.9466	jiangsu
2019	7	16	5.21e-07	6.42e-07	2.49091	0.0272727	27.4364	1005.56	3.69091	79.4545	66.8984	jiangsu
2019	7	17	5.23e-07	6.42e-07	2.80909	2.49091	26.7091	1004.72	0.345455	88.0909	65.7775	jiangsu
2019	7	18	5.24e-07	6.42e-07	2.84545	27.4727	27.3636	1002.16	2.71818	87.5455	64.5853	jiangsu
2019	7	19	5.25e-07	6.42e-07	3.03636	1.00909	26.8545	999.9	1.38182	90	63.3266	jiangsu
2019	7	20	5.26e-07	6.42e-07	1.60909	0.118182	27.9727	1001.31	4.94545	81.9091	62.0069	jiangsu
2019	7	21	5.26e-07	6.42e-07	1.65455	0	30.0727	1002.44	7.27273	76.5455	60.6315	jiangsu
2019	7	22	5.27e-07	6.42e-07	2.10909	0.609091	30.3727	1001.66	8.62727	78.1818	59.2056	jiangsu
2019	7	23	5.28e-07	6.42e-07	1.96364	6.78182	31.2182	999.436	8.32727	79.2727	57.7348	jiangsu
2019	7	24	5.28e-07	6.42e-07	2.00909	7.55455	31.4182	1000.53	5.57273	79.3636	56.2243	jiangsu
2019	7	25	5.29e-07	6.42e-07	1.57273	5.12727	30.7909	1001.31	5.27273	81.0909	54.6794	jiangsu
2019	7	26	5.29e-07	6.42e-07	1.35455	4.07273	30.7182	1000.53	5.33636	81.9091	53.1056	jiangsu
2019	7	27	5.29e-07	6.42e-07	1.80909	15.5091	29.3364	1000.89	1.5	87.8182	51.5082	jiangsu
2019	7	28	5.29e-07	6.42e-07	2.21818	10.0182	30.8091	1002.15	7.98182	79.4545	49.8926	jiangsu
2019	7	29	5.29e-07	6.42e-07	2.66364	0.00909091	32.2182	1002.84	9.8	74.8182	48.264	jiangsu
2019	7	30	5.29e-07	6.42e-07	2.39091	6.80909	31.8818	1003.12	9.77273	72.9091	46.6279	jiangsu
2019	7	31	5.29e-07	6.42e-07	1.91818	4.60909	30.4364	1004.7	7.96364	78.1818	44.9896	jiangsu
2019	8	1	5.28e-07	4.15e-07	2.46364	8.64545	30.1818	1005.83	7.45455	78.9091	43.3544	jiangsu
2019	8	2	5.28e-07	4.15e-07	2.84545	5.02727	29.0455	1006.01	6.59091	79.9091	41.7278	jiangsu
2019	8	3	5.27e-07	4.15e-07	2.79091	0.0272727	29.0364	1006.31	9.52727	79.6364	40.1151	jiangsu
2019	8	4	5.27e-07	4.15e-07	2.71818	11.8636	27.4091	1005.63	2.49091	89.9091	38.5215	jiangsu
2019	8	5	5.26e-07	4.15e-07	3.04545	4.50909	28.7727	1005.24	6.04545	85	36.9526	jiangsu
2019	8	6	5.25e-07	4.15e-07	2.48182	0	29.2364	1004.08	7.5	81.5455	35.4136	jiangsu
2019	8	7	5.24e-07	4.15e-07	2.39091	4.12727	28.9182	1002.52	5.59091	81.1818	33.9099	jiangsu
2019	8	8	5.23e-07	4.15e-07	2.63636	3.14545	29.6	1002.87	5.24545	84.3636	32.4468	jiangsu
2019	8	9	5.22e-07	4.15e-07	3.77273	0.790909	29.4273	1001.43	5.6	85.0909	31.0297	jiangsu
2019	8	10	5.21e-07	4.15e-07	5.22727	60.1182	27.0909	993.327	0	96.0909	29.6639	jiangsu
2019	8	11	5.19e-07	4.15e-07	4.34545	51.6909	26.2727	987.018	0.645455	91.3636	28.3549	jiangsu
2019	8	12	5.18e-07	4.15e-07	3.8	2.78182	26.0364	994.573	4.90909	81.2727	27.1079	jiangsu
2019	8	13	5.16e-07	4.15e-07	2.06364	0	27.4909	998.964	6.60909	78.3636	25.9283	jiangsu
2019	8	14	5.14e-07	4.15e-07	1.64545	0.0363636	27.8636	999.755	5.21818	81.7273	24.8215	jiangsu
2019	8	15	5.12e-07	4.15e-07	1.85455	0.109091	27.5182	997.836	7.79091	78.2727	23.7928	jiangsu
2019	8	16	5.1e-07	4.15e-07	1.52727	1.40909	28.2818	998.073	10.4818	76	22.8476	jiangsu
2019	8	17	5.08e-07	4.15e-07	1.8	0.472727	28.1364	1001.76	9.68182	71.5455	21.9906	jiangsu
2019	8	18	5.06e-07	4.15e-07	1.88182	1.32727	26.4727	1005.5	7.88182	73.7273	21.2211	jiangsu
2019	8	19	5.04e-07	4.15e-07	2.39091	0	26.5273	1007.72	10.3	72.1818	20.5354	jiangsu
2019	8	20	5.01e-07	4.15e-07	2.19091	0	26.1636	1007.15	9.82727	75.6364	19.93	jiangsu
2019	8	21	4.99e-07	4.15e-07	1.71818	0	26.6	1006.07	8.21818	76.5455	19.4013	jiangsu
2019	8	22	4.96e-07	4.15e-07	1.42727	0	27.1727	1007.75	7.75455	74.7273	18.9458	jiangsu
2019	8	23	4.94e-07	4.15e-07	1.53636	0	27.4636	1009.32	7.00909	71.8182	18.5597	jiangsu
2019	8	24	4.91e-07	4.15e-07	2.19091	0.181818	27.0455	1009.79	6.60909	70.6364	18.2396	jiangsu
2019	8	25	4.88e-07	4.15e-07	3.11818	1.61818	27.5636	1008.9	4.31818	79.8182	17.9819	jiangsu
2019	8	26	4.85e-07	4.15e-07	2.42727	6.60909	28.8273	1006.06	2.65455	84	17.7829	jiangsu
2019	8	27	4.82e-07	4.15e-07	1.60909	15.9545	27.5636	1005.92	0.963636	91.2727	17.6391	jiangsu
2019	8	28	4.78e-07	4.15e-07	1.66364	10.2091	25.5182	1007.39	3.10909	89.9091	17.5469	jiangsu
2019	8	29	4.75e-07	4.15e-07	1.74545	3.70909	24.6818	1007.56	6.35455	82	17.5027	jiangsu
2019	8	30	4.72e-07	4.15e-07	1.31818	3.26364	24.7273	1010.27	8.16364	75.9091	17.5029	jiangsu
2019	8	31	4.68e-07	4.15e-07	1.90909	0	25.4909	1012.42	5.86364	74.2727	17.5438	jiangsu
2019	9	1	4.64e-07	1.51e-07	1.78182	10.7727	22.9727	1014.09	0.990909	86.1818	17.6221	jiangsu
2019	9	2	4.61e-07	1.51e-07	1.48182	17.1545	22.6818	1014.35	1.27273	89.7273	17.7339	jiangsu
2019	9	3	4.57e-07	1.51e-07	1.39091	8.53636	22.5455	1012.02	0.436364	92.5455	17.8758	jiangsu
2019	9	4	4.53e-07	1.51e-07	1.1	9.85455	22.9455	1009.95	3.62727	87.4545	18.0442	jiangsu
2019	9	5	4.49e-07	1.51e-07	1.51818	11.0545	24.2273	1007.59	3.12727	88.1818	18.2355	jiangsu
2019	9	6	4.45e-07	1.51e-07	2.35455	13.5	25.0091	1003.61	4.66364	87.3636	18.446	jiangsu
2019	9	7	4.41e-07	1.51e-07	2.28182	0	25.4818	1002.14	8.5	77.6364	18.6722	jiangsu
2019	9	8	4.36e-07	1.51e-07	1.14545	0	25.8455	1005.35	8.48182	76.4545	18.9105	jiangsu
2019	9	9	4.32e-07	1.51e-07	1.93636	0.0545455	25.5727	1006.27	5.26364	85.1818	19.1574	jiangsu
2019	9	10	4.28e-07	1.51e-07	1.57273	4.43636	26.1727	1009.76	4	85.9091	19.4092	jiangsu
2019	9	11	4.23e-07	1.51e-07	2.36364	0.254545	26.4091	1014.05	3.95455	83.0909	19.6623	jiangsu
2019	9	12	4.18e-07	1.51e-07	2.22727	0	25.7	1012.55	5.93636	79.5455	19.9131	jiangsu
2019	9	13	4.14e-07	1.51e-07	1.8	0	26.4818	1009.73	9.31818	79.9091	20.1581	jiangsu
2019	9	14	4.09e-07	1.51e-07	1.86364	0.145455	25.3545	1011.51	4.22727	81	20.3937	jiangsu
2019	9	15	4.04e-07	1.51e-07	2.22727	0.118182	24.3818	1011.77	6.61818	69.8182	20.6163	jiangsu
2019	9	16	3.99e-07	1.51e-07	2.04545	0.136364	23.1182	1012.43	4.64545	71.4545	20.8223	jiangsu
2019	9	17	3.94e-07	1.51e-07	2.09091	0	23.9	1014.39	4.68182	74.8182	21.0097	jiangsu
2019	9	18	3.89e-07	1.51e-07	2.92727	0	23.5818	1018.81	9.90909	69.5455	21.179	jiangsu
2019	9	19	3.84e-07	1.51e-07	2.34545	0	20.9091	1018.72	7.45455	63.6364	21.3307	jiangsu
2019	9	20	3.79e-07	1.51e-07	1.83636	0	21.9	1014.94	7.81818	67.0909	21.4653	jiangsu
2019	9	21	3.73e-07	1.51e-07	3.13636	1.00909	21.7545	1013.79	6.41818	71.4545	21.5834	jiangsu
2019	9	22	3.68e-07	1.51e-07	3.72727	0.645455	22.1273	1013.77	6.99091	66.2727	21.6855	jiangsu
2019	9	23	3.63e-07	1.51e-07	1.75455	0.0363636	21.2636	1017.94	10.8273	62.9091	21.7722	jiangsu
2019	9	24	3.57e-07	1.51e-07	1.22727	0	22.3545	1018.75	8.31818	64.1818	21.8439	jiangsu
2019	9	25	3.52e-07	1.51e-07	1.46364	0	22.7273	1018.79	4.82727	69	21.9013	jiangsu
2019	9	26	3.46e-07	1.51e-07	1.86364	0	21.9818	1020.28	4.76364	75.2727	21.9449	jiangsu
2019	9	27	3.41e-07	1.51e-07	1.43636	0	22.0727	1019.92	5.46364	76.3636	21.9752	jiangsu
2019	9	28	3.35e-07	1.51e-07	1.08182	0	22.3455	1017.47	8.7	77.5455	21.9928	jiangsu
2019	9	29	3.29e-07	1.51e-07	1.24545	0	22.6273	1016.08	8.36364	78.7273	21.9982	jiangsu
2019	9	30	3.23e-07	1.51e-07	1.90909	0.00909091	22.6455	1014.67	8.22727	79.9091	21.992	jiangsu
2019	10	1	3.18e-07	3.02e-07	2.69091	5.2	22.6	1012.14	3.20909	87.7273	21.9747	jiangsu
2019	10	2	3.12e-07	3.02e-07	2.33636	4.68182	23.9455	1009.38	4.13636	84.4545	21.9468	jiangsu
2019	10	3	3.06e-07	3.02e-07	1.1	0	23.9727	1010.99	8.75455	75.0909	21.909	jiangsu
2019	10	4	3e-07	3.02e-07	1.88182	0.0727273	23.1727	1012.47	5.54545	78.4545	21.8616	jiangsu
2019	10	5	2.94e-07	3.02e-07	3.15455	2.85455	18.3364	1019.95	1.34545	80.4545	21.8054	jiangsu
2019	10	6	2.88e-07	3.02e-07	2.03636	2.97273	17.3182	1021.07	1	74.1818	21.7407	jiangsu
2019	10	7	2.82e-07	3.02e-07	2.10909	5.02727	16.0727	1019.54	0	87	21.6683	jiangsu
2019	10	8	2.76e-07	3.02e-07	1.68182	0.0545455	16.8364	1021.3	4.50909	80.4545	21.5885	jiangsu
2019	10	9	2.7e-07	3.02e-07	1.51818	0.0636364	18.5455	1017.97	1.40909	81.5455	21.502	jiangsu
2019	10	10	2.64e-07	3.02e-07	1.49091	0.918182	20.4545	1012.58	1.98182	82.2727	21.4093	jiangsu
2019	10	11	2.58e-07	3.02e-07	1.37273	0.127273	20.5	1013.19	0.518182	86.9091	21.311	jiangsu
2019	10	12	2.52e-07	3.02e-07	1.87273	1.1	20.3455	1015.78	1.00909	82	21.2075	jiangsu
2019	10	13	2.46e-07	3.02e-07	1.73636	0.00909091	20.6364	1019.38	2.89091	76.5455	21.0994	jiangsu
2019	10	14	2.4e-07	3.02e-07	3.65455	0.236364	17.1455	1027.44	1.95455	76.7273	20.9874	jiangsu
2019	10	15	2.34e-07	3.02e-07	2.43636	0	13.8364	1030.11	9.2	61.4545	20.8718	jiangsu
2019	10	16	2.28e-07	3.02e-07	1.69091	0	14.7455	1025.75	3.26364	65.8182	20.7533	jiangsu
2019	10	17	2.22e-07	3.02e-07	1.51818	0.0181818	16.7091	1023.08	4.29091	67.8182	20.6324	jiangsu
2019	10	18	2.16e-07	3.02e-07	1.37273	0	16.5818	1021.38	5.47273	75.2727	20.5093	jiangsu
2019	10	19	2.1e-07	3.02e-07	1.10909	0	16.9091	1021.43	9.2	74.4545	20.3842	jiangsu
2019	10	20	2.04e-07	3.02e-07	1.65455	0	18	1019.71	9.47273	70.7273	20.2574	jiangsu
2019	10	21	1.98e-07	3.02e-07	1.50909	0	17.9818	1017.06	7.51818	72.2727	20.129	jiangsu
2019	10	22	1.92e-07	3.02e-07	1.24545	0	17.3818	1015.94	1.86364	78.4545	19.9993	jiangsu
2019	10	23	1.86e-07	3.02e-07	1.30909	0	18.6091	1016.18	5	74.6364	19.8685	jiangsu
2019	10	24	1.8e-07	3.02e-07	1.17273	0	17.8727	1018.54	6.60909	77.7273	19.7368	jiangsu
2019	10	25	1.74e-07	3.02e-07	1.85455	0.454545	16.3091	1021.19	1.11818	75.9091	19.6044	jiangsu
2019	10	26	1.68e-07	3.02e-07	1.8	0.00909091	13.2818	1023.05	1.61818	63.1818	19.4715	jiangsu
2019	10	27	1.62e-07	3.02e-07	0.918182	0	12.8	1019.25	4.37273	65.5455	19.3383	jiangsu
2019	10	28	1.57e-07	3.02e-07	1.70909	0	13.4818	1014.21	6.67273	61.5455	19.2051	jiangsu
2019	10	29	1.51e-07	3.02e-07	1.21818	0	14.7818	1018.76	8.65455	56.7273	19.0721	jiangsu
2019	10	30	1.45e-07	3.02e-07	1.5	0	15.8091	1020.22	8.57273	58	18.9394	jiangsu
2019	10	31	1.4e-07	3.02e-07	1.44545	0	17.5	1019.75	9.20909	57.7273	18.8073	jiangsu
2019	11	1	1.34e-07	0	1.48182	0	17.0636	1021.06	7.5	68.4545	18.676	jiangsu
2019	11	2	1.29e-07	0	1.4	0	17.4364	1018.78	4.7	73.1818	18.5457	jiangsu
2019	11	3	1.23e-07	0	1.72727	0	17.2273	1019.66	7.44545	72.0909	18.4166	jiangsu
2019	11	4	1.18e-07	0	1.81818	0	14.7455	1023.06	5.54545	73.0909	18.289	jiangsu
2019	11	5	1.13e-07	0	1.26364	0	13.7818	1020.94	8.99091	71.0909	18.1629	jiangsu
2019	11	6	1.08e-07	0	1	0	14.0636	1017.16	5	75.1818	18.0388	jiangsu
2019	11	7	1.03e-07	0	1.90909	0	14.8364	1019.94	2.84545	73.4545	17.9167	jiangsu
2019	11	8	9.78e-08	0	1.56364	0	12.5182	1023.81	8.12727	66.2727	17.7969	jiangsu
2019	11	9	9.29e-08	0	1	0	12.5818	1022.15	7.75455	70.5455	17.6795	jiangsu
2019	11	10	8.82e-08	0	3.40909	0.109091	15.3909	1012.94	7.99091	53.7273	17.5649	jiangsu
2019	11	11	8.35e-08	0	1.4	0	14.5182	1015.08	9.18182	50.7273	17.4532	jiangsu
2019	11	12	7.89e-08	0	1.94545	0	15.8818	1017.22	2.15455	60.6364	17.3446	jiangsu
2019	11	13	7.45e-08	0	2.86364	0.536364	15.6909	1021	4.08182	61.5455	17.2393	jiangsu
2019	11	14	7.01e-08	0	1.86364	0	12.0818	1022.9	9.35455	48.3636	17.1376	jiangsu
2019	11	15	6.59e-08	0	2.07273	0	14.5727	1015.89	9.24545	52.8182	17.0397	jiangsu
2019	11	16	6.18e-08	0	1.53636	0	16.1455	1014.15	7.79091	65.7273	16.9457	jiangsu
2019	11	17	5.78e-08	0	2.29091	2.01818	16.6727	1014.27	0.5	80.7273	16.8559	jiangsu
2019	11	18	5.4e-08	0	2.97273	4.67273	8.29091	1026.53	2.77273	62.1818	16.7705	jiangsu
2019	11	19	5.03e-08	0	1.4	0	6.14545	1028.76	9.13636	53.1818	16.6897	jiangsu
2019	11	20	4.67e-08	0	1.82727	0	8.69091	1028.75	8.96364	61.1818	16.6137	jiangsu
2019	11	21	4.33e-08	0	2.25455	0	12.4182	1025.04	2.12727	70.1818	16.5428	jiangsu
2019	11	22	4e-08	0	1.99091	0	14.0364	1020.68	4.76364	86.3636	16.4771	jiangsu
2019	11	23	3.68e-08	0	1.88182	0.0181818	16.1091	1014.28	1.42727	82.9091	16.4169	jiangsu
2019	11	24	3.39e-08	0	3.28182	0.736364	14.2545	1022.61	0.309091	85.6364	16.3623	jiangsu
2019	11	25	3.1e-08	0	3.24545	0.5	6.35455	1033.98	1.39091	63.2727	16.3136	jiangsu
2019	11	26	2.84e-08	0	1.53636	0.181818	6.30909	1030.04	4.20909	64.9091	16.271	jiangsu
2019	11	27	2.59e-08	0	2.78182	9.82727	6.9	1030.69	0.1	75.8182	16.2347	jiangsu
2019	11	28	2.35e-08	0	2.81818	0.454545	5.26364	1033.93	5.51818	63.3636	16.2049	jiangsu
2019	11	29	2.14e-08	0	2.17273	0	5.95455	1031.76	2.89091	68.5455	16.1819	jiangsu
2019	11	30	1.94e-08	0	1.4	5.50909	7.58182	1025.8	0.0545455	90.4545	16.1658	jiangsu
2019	12	1	1.76e-08	0	3.25455	11.5545	6.57273	1023.65	0.5	91	16.1568	jiangsu
2019	12	2	1.59e-08	0	1.72727	0.0181818	3.95455	1028.6	8.3	69.0909	16.1552	jiangsu
2019	12	3	1.45e-08	0	1.33636	0	3.75455	1028.08	8.56364	67.2727	16.1612	jiangsu
2019	12	4	1.33e-08	0	0.9	0	4.85455	1029.96	8.67273	67.0909	16.175	jiangsu
2019	12	5	1.22e-08	0	2.03636	0	5.36364	1034.15	6.75455	70.2727	16.1968	jiangsu
2019	12	6	1.14e-08	0	2	0.0727273	4.14545	1035.8	8.55455	67.9091	16.2267	jiangsu
2019	12	7	1.07e-08	0	1	0	3.62727	1031.47	8.3	75.1818	16.2652	jiangsu
2019	12	8	1.03e-08	0	1.41818	0	5.31818	1027.27	8.12727	70.1818	16.3122	jiangsu
2019	12	9	1.01e-08	0	1.86364	0	8.48182	1020.74	8.23636	62.1818	16.3681	jiangsu
2019	12	10	1.01e-08	0	1.49091	0	10.0364	1017.28	7.67273	66.9091	16.433	jiangsu
2019	12	11	1.03e-08	0	1.76364	0	7.88182	1021.75	8.19091	59.3636	16.5073	jiangsu
2019	12	12	1.07e-08	0	1.88182	0	6.08182	1027.45	7.42727	67.7273	16.591	jiangsu
2019	12	13	1.14e-08	0	1.9	0	8.52727	1023.65	6.85455	71.2727	16.6844	jiangsu
2019	12	14	1.22e-08	0	2.81818	0	7.92727	1027.42	2.64545	71.7273	16.7877	jiangsu
2019	12	15	1.34e-08	0	3.48182	0	10.2455	1023.33	1.90909	77.1818	16.9011	jiangsu
2019	12	16	1.47e-08	0	2.28182	1.99091	13.5636	1016.07	4	85.6364	17.0249	jiangsu
2019	12	17	1.63e-08	0	2.91818	4.7	9.10909	1020.41	0.727273	88.5455	17.1592	jiangsu
2019	12	18	1.81e-08	0	2.47273	1.9	4.75455	1028.36	0.290909	75.0909	17.3043	jiangsu
2019	12	19	2.02e-08	0	1.31818	1.69091	3.30909	1028.45	3.61818	77.2727	17.4603	jiangsu
2019	12	20	2.25e-08	0	1.59091	0	3.64545	1028.71	1.32727	79.8182	17.6275	jiangsu
2019	12	21	2.51e-08	0	1.45455	3.61818	6.34545	1023.48	0.0181818	90.5455	17.8061	jiangsu
2019	12	22	2.79e-08	0	1.44545	7.51818	8.17273	1019.09	0.563636	91.9091	17.9963	jiangsu
2019	12	23	3.1e-08	0	2.34545	0.0818182	6.63636	1022.61	1.25455	86.2727	18.1983	jiangsu
2019	12	24	3.43e-08	0	2.33636	3.11818	7.17273	1024.53	0.9	85	18.4124	jiangsu
2019	12	25	3.79e-08	0	2.13636	7.23636	8.93636	1018.94	0	94.5455	18.6387	jiangsu
2019	12	26	4.18e-08	0	3.2	4.63636	5.69091	1023.01	1.23636	86.0909	18.8774	jiangsu
2019	12	27	4.6e-08	0	1.68182	0	3.2	1026.28	8.06364	71.5455	19.1288	jiangsu
2019	12	28	5.04e-08	0	1.94545	0	5.59091	1023.32	7.03636	70.6364	19.3931	jiangsu
2019	12	29	5.51e-08	0	1.19091	2.18182	8.37273	1019.48	2.5	86	19.6704	jiangsu
2019	12	30	6e-08	0	2.65455	0	5.15455	1027.85	3.2	79.9091	19.9611	jiangsu
2019	12	31	6.53e-08	0	2.44	0.281818	-0.690909	1014.25	100.873	55	20.2653	jiangsu
